# Supplementary material for: Phytogenic Blend Improves Intestinal Health and Reduces Obesity, Diabetes, Cholesterol and Cancers: A Path toward Customised Supplementation
Source: Antibiotics (Basel). 2022 Oct 18;11(10):1428. doi: 10.3390/antibiotics11101428 (PMC9598506; doi:10.3390/antibiotics11101428)
Supplement: Supplementary file 1 [file antibiotics-11-01428-s001.zip]

Archive with 1 entries (1 files):
- antibiotics-1944181-supplementary.xlsx
