# Supplementary material for: Phytogenic Blend Improves Intestinal Health and Reduces Obesity, Diabetes, Cholesterol and Cancers: A Path toward Customised Supplementation
Source: Antibiotics (Basel). 2022 Oct 18;11(10):1428. doi: 10.3390/antibiotics11101428 (PMC9598506; doi:10.3390/antibiotics11101428)
Supplement: Supplementary file 1 [file antibiotics-11-01428-s001.zip › antibiotics-1944181-supplementary.xlsx]

## Sheet: Fig. S1 Seq_quality
		Sequencing report for raw sequences per sample

## Sheet: Table S1 Pathways
	© 2000-2022 QIAGEN. All rights reserved.
	Ingenuity Canonical Pathways	-log(p-value)	z-score	Molecules
	Superpathway of Cholesterol Biosynthesis	5.59	-2.646	ACAT2,CYP51A1,FDFT1,HMGCS1,HSD17B7,IDI1,SC5D
	Antioxidant Action of Vitamin C	2.52	-2.236	NOTUM,PLA2G2E,PLA2G4E,PLCG2,PLD1,PLD5,SLC23A2,SLC2A2
	Cholesterol Biosynthesis I	3.84	-2	CYP51A1,FDFT1,HSD17B7,SC5D
	Cholesterol Biosynthesis II (via 24,25-dihydrolanosterol)	3.84	-2	CYP51A1,FDFT1,HSD17B7,SC5D
	Cholesterol Biosynthesis III (via Desmosterol)	3.84	-2	CYP51A1,FDFT1,HSD17B7,SC5D
	Sperm Motility	1.56	1.633	HCK,NOTUM,PDE1C,PLA2G2E,PLA2G4E,PLCG2,TEK,TIE1,TYRO3,ZP3
	eNOS Signaling	1.59	1.633	AQP5,AQP9,CASP8,ESR2,PIK3C2A,PLCG2,VEGFA,VEGFC
	Endocannabinoid Neuronal Synapse Pathway	1.62	1.633	CACNA1B,DAGLA,FAAH,GRIN3B,NOTUM,PLCG2,RIMS1
	VEGF Family Ligand-Receptor Interactions	1.96	1.633	PIK3C2A,PLA2G2E,PLA2G4E,PLCG2,VEGFA,VEGFC
	3-phosphoinositide Biosynthesis	1.94	1.667	DUSP16,DUSP8,EPHX2,PIK3C2A,PIP4K2B,PPFIBP2,PPP2R5D,PRUNE1,SYNJ1
	Netrin Signaling	1.25	2	CACNA1B,NFAT5,NFATC3,UNC5C
	Superpathway of Inositol Phosphate Compounds	2.31	2.111	DUSP16,DUSP8,EPHX2,ITPKA,PIK3C2A,PIP4K2B,PLCG2,PPFIBP2,PPP2R5D,PRUNE1,SYNJ1
	Phospholipases	2.57	2.236	NOTUM,PLA2G2E,PLA2G4E,PLCG2,PLD1,PLD5
	Endothelin-1 Signaling	1.23	2.646	CASP8,NOTUM,PIK3C2A,PLA2G2E,PLA2G4E,PLCG2,PLD1,PLD5

## Sheet: Table S2 Upstream
Upstream Regulator	Expr Log Ratio	Molecule Type	Predicted Activation State	Activation z-score	p-value of overlap	Target Molecules in Dataset
POR	-0.144	enzyme	Activated	2.743	3.6e-08	ACAT2,ANXA5,BATF3,CD36,CYP51A1,EREG,FDFT1,GCK,GREB1,HMGCS1,IDI1,INSIG1,LGALSL,LPL,NRG4,SC5D,SCD,SLC23A2,VEGFA
l-asparaginase		biologic drug	Activated	2.646	0.017	BIRC5,CDK1,CYP51A1,HMGCS1,IDI1,INSIG1,REM1
nelfinavir		chemical drug	Activated	2.598	0.00232	ATP2A3,FABP4,KLF4,PLIN1,STC2,UHRF1BP1,ULK1
calcitriol		chemical drug	Activated	2.586	0.00675	ACAT2,ACKR4,ADAM19,AREG,BAK1,BIRC5,CCL20,CCNE1,CDK1,COMT,FABP4,HAGH,KLF4,LPL,NDC1,PDPR,PLD1,PMEPA1,RARRES1,TJP1,TNFAIP3,TSPO,VEGFA
prostaglandin E2		chemical - endogenous mammalian	Activated	2.27	0.000358	AREG,ATP2A3,BAK1,BIRC5,CCL20,CCR6,CCR7,EEA1,EREG,KLF4,MMP13,PLK2,SCN9A,SLC5A1,TJP1,VEGFA,VEGFC,VIM
OSM		cytokine	Activated	2.252	0.000591	ABCC4,ABCC5,AQP9,ARFGEF2,ARHGEF12,ASAH1,ATP13A3,BAK1,C4BPA,CCL20,CYP1B1,DEGS1,GAP43,GFPT1,KCNG1,LARGE1,MAP2,MMP13,NELL2,RASL11A,SMPD1,TDP2,TYRO3,VEGFA,VIM,ZC3HAV1
PRKCD	-0.041	kinase	Activated	2.238	0.00144	BIRC5,CAMSAP1,CCL20,CCNE1,CEMIP,DENND3,LAMB3,MMP13,MPZ,NAV2,PROM1,VEGFA
pyridaben		chemical toxicant	Activated	2.236	0.00822	AMN,DIP2B,MBOAT2,NFAT5,NIPBL
maneb		chemical toxicant	Activated	2.236	0.0143	AMN,DIP2B,MBOAT2,NFAT5,NIPBL
LGALS1	-0.209	other	Activated	2.236	0.0242	ASXL3,GALNT16,GPCPD1,INSIG1,MMP13
MFSD2A	-0.3	transporter	Activated	2.236	0.000115	CYP51A1,FDFT1,IDI1,INSIG1,SCD
FBXW7	0.106	enzyme	Activated	2.219	0.0134	BIRC5,CD36,DGAT2,FABP4,FDFT1
KDM5B	0.111	transcription regulator	Activated	2.216	0.0128	CCNE1,CDC14A,CDK1,CLDN1,GATA4,GREB1,IGFBP2,INSIG1
IL6R		transmembrane receptor	Activated	2.166	0.0138	CCL20,CCNE1,CD36,MMP13,NPY,VEGFA
arsenic trioxide		chemical drug	Activated	2.001	0.0203	ACAT2,CACNA1B,CASP8,CDK1,CYP51A1,EPAS1,FDFT1,GGT1,HMGCS1,IDI1,NDUFB8,SCD,TNFAIP3,VEGFA
beta-carotene		chemical - endogenous mammalian	Activated	2	0.0163	DGAT2,FABP4,LPL,SLC9A2
ITGB4		transmembrane receptor	Activated	1.997	0.000787	AREG,BIRC5,EREG,VEGFA
WT1		transcription regulator	Activated	1.988	0.00106	AHCY,AREG,BAK1,CCNE1,CMPK1,DDX3X,EREG,FDFT1,GRB10,IDI1,KLF4,MMP13,NRAP,VEGFA
octanoic acid		chemical - endogenous mammalian	Activated	1.982	0.000222	CD36,DGAT2,FABP4,LPL
NPPB		other	Activated	1.982	0.00646	ACAT2,FDFT1,HMGCS1,IDI1
KIF3A	0.341	enzyme	Activated	1.981	9.87e-06	ACAT2,CYP51A1,HMGCS1,IDI1,MMP13,VEGFA
25-hydroxycholesterol		chemical reagent	Activated	1.98	0.0162	ACAT2,FDFT1,HMGCS1,INSIG1,SCD
TEAD4	-0.002	transcription regulator	Activated	1.969	0.0236	DGAT2,FABP4,PLIN1,PLK2,SMAD1,VEGFA
MAC		complex	Activated	1.953	0.00309	AREG,CASP8,ITPRIP,MMP13
RORC		ligand-dependent nuclear receptor	Activated	1.953	0.0109	AKR1D1,CCL20,CCR6,CD28,CD36,FDFT1,HSD17B7,UBE2O,VEGFA
WNT3A		cytokine	Activated	1.941	0.0171	EPAS1,FABP4,GAP43,GATA4,JAM2,KLF4,MEF2C,MMP13,PLD1,PLIN1,PMEPA1,VEGFA,VIM
vorinostat		chemical drug	Activated	1.899	0.00057	ACKR4,ATP2A3,BAK1,BIRC5,CASP8,CDK1,CHKA,CSHL1,CYP51A1,HMGCS1,IDI1,KLF4,OSBPL3,TEK,VEGFC,VIM
EDN1	0.572	cytokine	Activated	1.829	0.00221	ADAM19,ANXA5,AREG,CCR7,CDK1,EREG,GATA4,MMP13,NFATC3,VEGFA,VEGFC,VIM
TGFB1		growth factor	Activated	1.824	3.42e-05	ACSS1,ADAM19,ADGRG2,ADORA1,AQP9,AREG,ATP13A3,BIRC5,C1QB,C1QC,C4BPA,C5,CASP8,CCL20,CCNE1,CCR6,CCR7,CD28,CD36,CDK1,CEMIP,CFH,CLDN1,DACH1,EREG,ESR2,F13A1,GABRB2,GLS,HAPLN3,HEXA,HSF2BP,IDI1,IGFBP2,KCNG1,KLF4,KMT2E,LAMB3,LAMP2,LDHA,LPL,MBOAT2,MEF2C,MMP13,MPZ,NFAT5,PGRMC2,PLAT,PLK2,PLXNC1,PMEPA1,PPFIBP2,PROM1,RAMP2,SCD,SERPINE2,SERPINF1,SKI,SLC23A2,SLC35A1,SLC7A5,STC2,TJP1,TNFAIP3,ULK1,ULK2,VEGFA,VEGFC…
IL6	-2.401	cytokine	Activated	1.782	0.00128	ABCC5,AREG,BAK1,BIRC5,CCL20,CCNE1,CCR6,CCR7,CD36,CDK1,CFH,CYP1B1,DUSP16,EREG,ESR2,FRRS1,GAP43,LARGE1,LPL,LY86,MAP2,MMP13,NPY,PLAT,PLK2,PROM1,SC5D,SCN9A,SLC2A2,TLR6,VEGFA,VIM
MAPK14	0.032	kinase	Activated	1.758	0.0125	AREG,CCR7,CYP51A1,EREG,MAOB,MEF2C,MMP13,NPY,VEGFA,VEGFC
ANGPTL4	0.343	other	Activated	1.723	0.000162	CD36,DGAT2,LPIN1,LPL
dimethyl sulfoxide		chemical drug	Activated	1.711	0.0295	BIRC5,FXN,GATA4,LPL,MEF2C,MMP13,PLD1
TNF		cytokine	Activated	1.669	0.00492	ACACA,ADORA1,AQP5,AQP9,ARSI,BCKDHB,BID,BIRC5,C5,CASP8,CCL20,CCNE1,CCR6,CCR7,CD28,CD36,CNP,CYP1B1,DENND4A,DPYS,DUSP16,EREG,FABP4,GABRB2,GLS,HEXA,HSD17B7,IGFBP2,INSIG1,KLF4,KRT15,LAMB3,LDHA,LPL,MEF2C,MMP13,PLAT,PLIN1,PLK2,RRM2B,SCD,SCN9A,SERPINE2,SERPINF1,SKI,SLC11A1,SLC22A4,SLC2A2,SLC43A2,SMAD1,SMPD1,TEK,TFPI2,TIE1,TIMP4,TJP1,TNFAIP3,VEGFA,VEGFC,VIM
salirasib		chemical drug	Activated	1.633	0.00139	CA9,LDHA,PLAT,TJP1,VEGFA,VEGFC
EOMES	0.261	transcription regulator	Activated	1.633	0.0387	CEMIP,FREM1,MICAL2,NAV2,SATB2,TFPI2
IKBKB	0.025	kinase	Activated	1.616	0.0341	CASP8,CCL20,CCR7,CLDN1,CYP1B1,EREG,IGFBP2,MMP13,PLIN1,SERPINE2,TNFAIP3,VEGFA
tanespimycin		chemical drug	Activated	1.599	0.000159	ACACA,BAK1,BIRC5,CDK1,CYCS,FDFT1,HMGCS1,LDHA,SCD,TNFAIP3,VEGFA
sirolimus		chemical drug	Activated	1.575	0.00112	ACACA,ANXA5,BID,BIRC5,CCNE1,CCR7,CD151,CD36,CDK1,CRAT,CYCS,GAP43,HTT,IDI1,LDHA,LPIN1,MMP13,MPZ,PLIN1,PROM1,RPS26,SCD,TP53BP1,VEGFA,VIM
SPP1		cytokine	Activated	1.562	0.0256	CASP8,CCL20,CCNE1,INSIG1,MMP13,SC5D,SERPINF1,VEGFA,VIM
lipopolysaccharide		biological chemical	Activated	1.545	3.94e-08	ABCB4,ABCC4,ABCC5,ADORA1,ANXA5,AQP5,AREG,ASH1L,BACH2,BATF3,BID,BPI,C1QC,C5,CASP8,CCL20,CCNE1,CCR6,CCR7,CD28,CD36,CEMIP,CLDN1,CLPTM1L,CSHL1,CYCS,DDX3X,DUSP16,DUSP8,EPHX2,EREG,ETV3,FAAH,FABP3,FABP4,GAP43,GLS,HCK,INSIG1,KLF4,LDHA,LPIN1,LPL,LY86,MEF2C,MMP13,MTF1,NFAT5,NLRC5,PDE1C,PERP,PLA2G2E,PLAT,PLD1,PLK2,PMEPA1,PTPRB,PUS7,RAB3B,RASL11A,SALL1,SERPINE2,SERPINF1,SGPP2,SKI,SLC11A1,SLC2A2,SLC5A1,TEK,TF…
CYP19A1		enzyme	Activated	1.543	0.00824	ACACA,CCNE1,CSHL1,ESR2,LPL,VEGFA
LIF		cytokine	Activated	1.499	1.15e-05	ACACA,AREG,ARID1A,CCNE1,CSHL1,EREG,GATA4,GPCPD1,JAM2,LARGE1,LPL,MEF2C,MMP13,NMI,NPY,PLD1,VEGFA
methylprednisolone		chemical drug	Inhibited	-1.496	2.29e-06	ABCB4,ADRA1B,AHCY,AKR1D1,ASAH1,C1QB,CNP,COMT,CYCS,DPYS,EPHX2,FAAH,FDFT1,GCGR,GCK,HAGH,HYAL2,INSIG1,KRT15,LPL,MAOB,NPY,PJA2,PLAT,PPIL3,RGN,SLC2A2,TC2N,TMEM53,TYRO3,VIM
17-alpha-ethinylestradiol		chemical drug	Inhibited	-1.501	0.000249	AQP9,C1QB,C1QC,CCR7,CDK1,ESR2,LPIN1,LY86,PERP,SCARB2,SLC11A1,VEGFA
clofibrate		chemical drug	Inhibited	-1.584	0.0258	ABCC4,CD36,CDK1,DECR2,SCD,SLC2A2
lovastatin		chemical drug	Inhibited	-1.609	0.00666	ACAT2,BIRC5,FDFT1,GAP43,HMGCS1,KLF4,MPZ,PLAT,TNFRSF8
NEUROG1		transcription regulator	Inhibited	-1.633	0.00361	CEMIP,CFH,EPAS1,FABP3,PLK2,SERPINF1
ATP7B	0.235	transporter	Inhibited	-1.633	0.000311	AACS,CYP51A1,FDFT1,HMGCS1,IDI1,LPIN1
pirinixic acid		chemical toxicant	Inhibited	-1.645	0.000259	ABCB4,ACACA,ACAT2,AQP9,C5,CCNE1,CD36,CDK1,CFH,DECR2,FABP4,HMGCS1,INSIG1,LAMB3,LPL,MMP13,NRG4,PERP,PRSS2,SC5D,SCD,TSPO,VEGFA
streptozocin		chemical drug	Inhibited	-1.646	0.00106	ACACA,AQP9,CSHL1,FABP3,FABP4,GATA4,GCK,LPL,NPY,SCD,SLC1A6,SLC2A2,VEGFA,VIM
TMPRSS2-ERG		fusion gene/product	Inhibited	-1.667	0.00283	AREG,DUSP8,EREG,LPL,PLAT,SCARA5,STC2,VEGFC,VIM
CCNC	-0.109	other	Inhibited	-1.671	2.68e-05	ACACA,CD36,FABP4,LPL,PLIN1,SCD
FOXM1	-0.055	transcription regulator	Inhibited	-1.712	0.0145	BIRC5,CCNE1,CDK1,LDHA,PROM1,TJP1,VEGFA,VIM
RETN		other	Inhibited	-1.714	0.000131	ACACA,FABP3,FABP4,LPL,NPY,PLAT,SCD
INSR	0.328	kinase	Inhibited	-1.739	0.000148	AREG,ATP2A3,BIRC5,CD36,CDK1,CRAT,CYCS,CYP1B1,CYP51A1,EREG,FABP4,FDFT1,GCK,GRB10,HMGCS1,IDI1,MAOB,NRF1,PMS1,SC5D,SCD,ULK2
cerivastatin		chemical drug	Inhibited	-1.767	0.000365	CD36,CNP,CYP1B1,HMGCS1,IDI1,PLAT,TIE1,VEGFA
WNT5A	-0.284	cytokine	Inhibited	-1.793	0.0295	AREG,EREG,ESR2,LAMB3,MMP13,VEGFA,VIM
IL4		cytokine	Inhibited	-1.8	0.00855	ADAM19,BIRC5,CCL20,CCNE1,CCR6,CCR7,CD36,CDK1,DDHD1,DENND4A,EEA1,EPAS1,F13A1,FAAH,FABP4,FNIP2,FYCO1,HCK,IPO8,KSR1,LAMP2,LGALSL,LPL,LY75,PLBD1,PLD1,PMS1,PSTPIP1,Rrbp1,SCN9A,TNFRSF8,TUBA3E,TYRO3,VEGFA,VIM
HIF1A	0.062	transcription regulator	Inhibited	-1.851	2.15e-05	AQP9,BACH2,BID,BIRC5,CA9,CCR7,CD36,CEMIP,CHKA,CLDN1,EPAS1,EREG,GCK,IGFBP2,LDHA,MEF2C,MMP13,NRF1,PHLPP2,PROM1,STC2,TLR6,VEGFA,VEGFC,VIM
AKT1	0.112	kinase	Inhibited	-1.863	0.00882	ACAT2,ATP6V1E1,BIRC5,C1QC,CCNE1,DIAPH2,GCK,HMGCS1,NFATC3,PROM1,SCD,SERPINF1,VEGFA,VIM
lysophosphatidylcholine		chemical - other	Inhibited	-1.89	0.00116	CD36,CYP51A1,FDFT1,HMGCS1,INSIG1,LPL,SCD
MTORC1		complex	Inhibited	-1.89	0.00704	IDI1,INSIG1,KLF4,LDHA,SCD
EIF4E	-0.089	translation regulator	Inhibited	-1.89	0.0131	BAK1,BIRC5,CSHL1,EREG,INSIG1,MPV17,PHF5A,TP53BP1,VEGFC
RPTOR	-0.058	other	Inhibited	-1.929	0.000104	BIRC5,CCR7,CYP51A1,FDFT1,HMGCS1,HSD17B7,IDI1,LDHA,LY75,SC5D
IFNA2		cytokine	Inhibited	-1.94	0.0242	BIRC5,CCDC92,CD28,CNP,CORO2A,HMGCS1,LY6E,PLAT,VEGFA,VEGFC,ZC3HAV1
NCOA2	0.231	transcription regulator	Inhibited	-1.961	0.000228	CYP51A1,FABP4,GCK,HMGCS1,IDI1,LPIN1,LPL,MMP13,PLIN1,SLC2A2
NTRK2	-1.2	kinase	Inhibited	-1.964	0.0283	BID,CCNE1,CDK1,VEGFA,VIM
CD3 group		group	Inhibited	-1.98	0.0325	CCNE1,LDHA,SCD,SLC7A5
CITED2	0.086	transcription regulator	Inhibited	-1.98	0.0176	LPL,MMP13,TNFAIP3,VEGFA
ezetimibe		chemical drug	Inhibited	-1.997	0.00141	CYP51A1,FDFT1,HMGCS1,IDI1
(-)-norephedrine		chemical drug	Inhibited	-2	0.000298	CYP51A1,FDFT1,HMGCS1,IDI1
rosuvastatin		chemical drug	Inhibited	-2	0.00578	CYP51A1,FDFT1,HMGCS1,IDI1
C4BP		complex	Inhibited	-2	1.73e-05	CYP51A1,FDFT1,HMGCS1,IDI1
SIRT2	-0.098	transcription regulator	Inhibited	-2	0.000219	AACS,FDFT1,IDI1,KRT15,SC5D
LGR4	0.178	transmembrane receptor	Inhibited	-2	0.0139	AQP9,Gulo,PLBD1,VIM
SIRT1	0.106	transcription regulator	Inhibited	-2.01	0.0129	BIRC5,CD36,CYCS,EPAS1,FABP4,GATA4,GCK,GFPT1,HCK,LY6E,MEF2C,MMP13,NELL2,NLRC5,NPY,NRF1,SKI
genistein		chemical drug	Inhibited	-2.038	0.0121	ASAH1,BIRC5,CDK1,EREG,ESR2,GFPT1,GLMP,HEXA,LPL,LY86,MMP13,OSBPL3,PLAT,SCARB2,SLC11A1,SMPD1,VEGFA
KLF15	0.147	transcription regulator	Inhibited	-2.133	0.00461	ACSS1,CD36,DGAT2,FABP3,SCD
SCAP	-0.067	other	Inhibited	-2.151	2.11e-05	AACS,ACACA,C5,CYP51A1,FDFT1,HMGCS1,IDI1,INSIG1,SC5D,SCD
RARG		ligand-dependent nuclear receptor	Inhibited	-2.176	0.0169	AREG,GAP43,GATA4,GREB1,KLF4,Tdh
fatty acid		chemical - endogenous mammalian	Inhibited	-2.177	0.00332	ACACA,CD36,FABP4,GCK,LPL,NPY,SCD,SLC2A2
linoleic acid		chemical - endogenous mammalian	Inhibited	-2.19	0.00597	BAK1,CD36,FABP4,LPL,SCD,VEGFA
elaidic acid		chemical - endogenous mammalian	Inhibited	-2.191	8.74e-06	ACACA,ACAT2,CYP51A1,DGAT2,FDFT1,HMGCS1,HSD17B7,IDI1,LPIN1,SC5D,SCD
clozapine		chemical drug	Inhibited	-2.191	0.0126	ACACA,ACAT2,HMGCS1,SC5D,SCD
pitavastatin		chemical drug	Inhibited	-2.2	0.000144	CD36,CYP51A1,FDFT1,HMGCS1,IDI1
SREBF1	-0.296	transcription regulator	Inhibited	-2.208	2.07e-08	AACS,ACACA,AGMAT,CYCS,CYP51A1,DARS1,FABP3,FABP4,FDFT1,GCK,HMGCS1,IDI1,INSIG1,LPIN1,LPL,MEF2C,SC5D,SCD,SLC22A4,SLC2A2,SMPD1,ULK2,VEGFA
isoquercitrin		chemical drug	Inhibited	-2.236	1.5e-05	ACAT2,CYP51A1,FDFT1,INSIG1,SC5D
CTNNB1	0.013	transcription regulator	Inhibited	-2.341	7.24e-08	ABHD12B,ACACA,ACAT2,ADGRG2,AQP5,BIRC5,CA9,CCNE1,CD36,CRAT,CYP1B1,CYP51A1,DGAT2,EREG,ESR2,F13A1,FABP4,GAP43,GCK,GRIK1,Gulo,HMGCS1,IDI1,IGFBP2,JAM2,LPL,LY6E,MMP13,MORN4,MPZ,NFAT5,NOTUM,PDE1C,PIGC,PLIN1,PLIN3,PROM1,RGN,RPS26,SALL1,SCD,SERPINE2,SLF1,SOX7,TJP1,TNFAIP3,VEGFA,VIM,ZP3
inosine		chemical - endogenous mammalian	Inhibited	-2.414	0.00114	ANXA5,C1QB,C1QC,GAP43,TSPO,VIM
SREBF2	-0.13	transcription regulator	Inhibited	-2.438	7.72e-05	AACS,ACACA,CYP51A1,FDFT1,HMGCS1,IDI1,INSIG1,SC5D,SCD
ESRRA		transcription regulator	Inhibited	-2.562	1.16e-06	ABCC5,ASAH1,CCR7,CD36,CHKA,CYCS,CYP51A1,EPAS1,FABP3,FABP4,HMGCS1,IDI1,KRT15,LDHA,LPL,MAOB,PLIN1
rosiglitazone		chemical drug	Inhibited	-2.626	0.0001	ASAH1,C1QB,C1QC,CD36,CYCS,DDHD1,DGAT2,EPHX2,FABP3,FABP4,GCK,IGFBP2,INSIG1,KLF4,LAMB3,LDHA,LPIN1,LPL,NPY,PLIN1,SCD,SERPINF1,SKI,SLC2A2,VEGFA
SH3TC2		other	Inhibited	-2.646	3.09e-06	AACS,CYP51A1,HMGCS1,HSD17B7,IDI1,MPZ,SC5D

## Sheet: Table S3 -Performance
Age	WeekEnding	CumMort%		ROL		CumHH		AverageEgg		GBD		EggMass		KGKG		KGDOZ		CumKgDoz		BodyWeight		DirtyEggs		Cum DirtyEggs
		Phy	Ctr	Phy	Ctr	Phy	Ctr	Phy	Ctr	Phy	Ctr	Phy	Ctr	Phy	Ctr	Phy	Ctr	Phy	Ctr	Phy	Ctr	Phy	Ctr	Phy	Ctr
15	2019-09-06	0.00015006	0.00080044							52.8291	61.2112									1237	1254
16	2019-09-13	0.0002501	0.000950523							71.6108	70.8134									1342	1312
17	2019-09-20	0.00045018	0.00110061	0.00293821	0.00172427	0.0205582	0.0120566			79.4818	80.4184					324.613	559.668	832.964	1478.69	1439	1411	24	11	24	11
18	2019-09-27	0.00060024	0.00130072	0.145238	0.112837	1.03661	0.80089			88.5099	84.1414					7.31295	8.94825	23.6873	31.0738	1621	1590	191	75	215	86
19	2019-10-04	0.00070028	0.0014508	0.532128	0.486094	4.7589	4.19861			97.2713	92.7569					2.19356	2.28985	6.87547	7.78043	1640	1593	326	243	541	329
20	2019-10-11	0.00095038	0.00185102	0.871655	0.860644	10.8547	10.212			95.6363	103.334					1.31662	1.44079	3.75372	4.0473	1651	1665	264	278	805	607
21	2019-10-18	0.00135054	0.00230127	0.909556	0.916748	17.213	16.6144	52.7	52.6	114.83	111.89	47.9336	48.221	2.3956	2.32037	1.51497	1.46462	2.92675	3.05205			205	221	1010	828
22	2019-10-25	0.00140056	0.0025514	0.940092	0.936116	23.7844	23.1505	52.7	52.6	116.932	109.153	47.9336	48.221	2.3956	2.32037	1.4926	1.39922	2.53051	2.58541	1671	1663	152	187	1162	1015
23	2019-11-01	0.00170068	0.00295162	0.940883	0.938614	30.3594	29.7014	52.7	52.6	114.813	109.196	47.9336	48.221	2.3956	2.32037	1.46432	1.39606	2.2996	2.32308	1696	1706	119	151	1281	1166
24	2019-11-08	0.00220088	0.00350193	0.955312	0.928539	37.0319	36.1784	55.979	55.979	116.31	109.501	53.4774	51.9787	2.17493	2.10664	1.461	1.41513	2.1485	2.16053	1709	1702	136	169	1417	1335
25	2019-11-15	0.00260104	0.00420231	0.957967	0.926034	43.7202	42.6334	55.979	55.979	113.777	110.984	53.4774	51.9787	2.17493	2.10664	1.42523	1.43819	2.03786	2.05117	1687	1704	150	158	1567	1493
26	2019-11-22	0.0035014	0.00480264	0.951683	0.928338	50.3586	49.1006	55.979	55.979	113.715	107.173	53.4774	51.9787	2.17493	2.10664	1.43386	1.38536	1.95823	1.96347	1695	1676	135	165	1702	1658
27	2019-11-29	0.00385154	0.00520286	0.944507	0.916743	56.9447	55.4844	57	56.2	110.67	109.875	53.8369	51.5209	2.05566	2.13262	1.40607	1.43824	1.89437	1.90304	1707	1679	140	82	1842	1740
28	2019-12-06	0.00460184	0.00540297	0.930639	0.908089	63.4292	61.8067	57	56.2	113.051	107.044	53.8369	51.5209	2.05566	2.13262	1.45772	1.41454	1.84973	1.85307	1693	1674	130	180	1972	1920
29	2019-12-13	0.00545218	0.0116064	0.925744	0.90052	69.8741	68.0372	57.1	56.8	112.343	107.535	52.86	51.1495	2.12529	2.10237	1.45625	1.43297	1.81344	1.8146	1699	1677	147	153	2119	2073
30	2019-12-20	0.00690276	0.0131572	0.918476	0.884706	76.2591	74.1486	57.2	56.7	111.694	110.55	52.5368	50.1628	2.12601	2.20383	1.45929	1.49948	1.78379	1.78863	1669	1650	166	211	2285	2284
31	2019-12-27	0.00765306	0.0139577	0.91017	0.888048	82.5815	80.2782	57.5	57.1	113.204	109.604	52.3348	50.7075	2.16308	2.16148	1.49252	1.48105	1.76149	1.76514			178	239	2463	2523
32	2020-01-03	0.00915366	0.0148582	0.917224	0.894119	88.9433	86.444	57.2	57.3	113.916	108.217	52.4652	51.233	2.17128	2.11224	1.49036	1.45238	1.7421	1.74283			160	185	2623	2708
33	2020-01-10	0.0107043	0.0159087	0.94166	0.899991	95.4643	92.6438	57.5	57.1	113.821	112.704	54.1454	51.3895	2.10213	2.19313	1.45047	1.50274	1.72218	1.72677			170	147	2793	2855
34	2020-01-17	0.012405	0.0167092	0.950755	0.915129	102.037	98.9426	58.7	60	114.219	109.365	55.8093	54.9077	2.0466	1.9918	1.44162	1.43409	1.7041	1.70814			133	139	2926	2994
35	2020-01-24	0.0139556	0.0174596	0.942344	0.908932	108.541	105.194	58.4	57.5	113.116	103.142	55.0329	52.2636	2.05543	1.9735	1.44044	1.36172	1.6883	1.68755			100	116	3026	3110
36	2020-01-31	0.014956	0.0177598	0.946196	0.9102	115.066	111.452	59	57	114.174	107.394	55.8255	51.8814	2.04519	2.06999	1.448	1.41587	1.67468	1.67229			116	88	3142	3198
37	2020-02-07	0.0169068	0.0194607	0.929662	0.932587	121.463	117.853	59.3	58	112.722	109.643	55.1289	54.0901	2.04469	2.02704	1.455	1.41082	1.66311	1.65809			147	203	3289	3401
38	2020-02-14	0.0217587	0.0296163	0.923951	0.883664	127.79	123.856	59.1	57.9	114.311	103.83	54.6055	51.1641	2.09339	2.02936	1.48463	1.41	1.65427	1.64607			79	100	3368	3501
39	2020-02-21	0.0406162	0.0448747	0.895635	0.807279	133.805	129.253	58.6	57.5	111.254	108.377	52.4842	46.4185	2.11977	2.33479	1.49062	1.611	1.64691	1.6446			115	150	3483	3651
40	2020-02-28	0.0413665	0.0458752	0.931549	0.901838	140.056	135.276	58.8	57.9	116.559	114.139	54.7751	52.2164	2.12796	2.18588	1.50149	1.51875	1.64042	1.639			51	98	3534	3749
41																				1826	1779
50																				1865	1835

## Sheet: Table S4 Disease significant
Categories	Diseases or Functions Annotation	p-value	Predicted Activation State	Activation z-score	Molecules	# Molecules
Developmental Disorder,Immunological Disease,Organismal Injury and Abnormalities	Hypoplasia of lymphoid organ	5.23e-05	Decreased	-3.225	ABCC4,AFF1,BACH2,CBL,ESR2,HCK,KMT2E,MDM4,NFAT5,NFATC3,PLCG2,RRM2B,TP53BP1,VEGFA	14
Developmental Disorder,Immunological Disease,Organismal Injury and Abnormalities	Hypoplasia of thymus gland	5.14e-05	Decreased	-2.72	ABCC4,AFF1,CBL,ESR2,HCK,KMT2E,MDM4,NFAT5,RRM2B,TP53BP1,VEGFA	11
Developmental Disorder,Organismal Injury and Abnormalities	Hypoplasia of lymphatic system	1.98e-05	Decreased	-2.718	ABCC4,AFF1,BACH2,CBL,ESR2,HCK,KMT2E,MDM4,NFAT5,NFATC3,PLCG2,RRM2B,TP53BP1,VEGFA,VEGFC	15
Carbohydrate Metabolism,Small Molecule Biochemistry	Synthesis of D-glucose	0.000247	Decreased	-2.613	ADRA1B,AQP9,CD36,FABP4,GCGR,GCK,LPL,NPY,PLIN1,SCD	10
Carbohydrate Metabolism	Quantity of monosaccharide	4.45e-05	Decreased	-2.58	ABCB4,AQP9,CD36,CDK5RAP1,CRY2,DGAT2,DICER1,EPHX2,ESR2,FABP3,FABP4,FGF19,G6PC3,GCGR,GCK,GGT1,GLMP,HTT,LPIN1,LPL,NPY,POMGNT1,SCARB2,SCD,SLC2A2,SLC5A1	26
Developmental Disorder	Midline defect	2.39e-06	Decreased	-2.246	ADRA2B,ARFGEF2,CARD10,CCNE1,CCP110,CYP51A1,DICER1,ESR2,FGF19,FREM1,GATA4,HECTD1,HIPK1,INSIG1,MDM4,MED13L,MTR,PRRX1,SATB2,SC5D,SKI,VANGL1,VEGFA,WDR11	24
Developmental Disorder	Thoracic hypoplasia	4.65e-05	Decreased	-2.233	ABCC4,AFF1,CBL,CYP51A1,DICER1,ESR2,GATA4,HCK,KMT2E,MDM4,MEF2C,NFAT5,NFATC3,RRM2B,TP53BP1,VEGFA	16
Carbohydrate Metabolism,Molecular Transport,Small Molecule Biochemistry	Concentration of D-glucose	0.000182	Decreased	-2.217	ABCB4,AQP9,CD36,CDK5RAP1,CRY2,DGAT2,DICER1,EPHX2,ESR2,FABP3,FABP4,FGF19,GCGR,GCK,GLMP,HTT,LPIN1,LPL,NPY,POMGNT1,SCARB2,SCD,SLC2A2,SLC5A1	24
Lipid Metabolism,Small Molecule Biochemistry	Metabolism of triacylglycerol	1.34e-06	Decreased	-2.202	AGMO,CD36,DGAT2,FABP3,FABP4,INSIG1,LPIN1,LPL,PLIN1,RGN,SCD,SERPINF1,SLC22A4,SMPD1	14
Lipid Metabolism,Small Molecule Biochemistry	Synthesis of triacylglycerol	0.000433	Decreased	-2.184	AGMO,DGAT2,LPIN1,LPL,PLIN1,RGN,SCD,SMPD1	8
Lipid Metabolism,Small Molecule Biochemistry	Cleavage of fatty acid	0.000109	Decreased	-2.166	ASAH1,FAAH,FABP4,GGT1,LPL,PLIN1	6
Organismal Survival	Perinatal death	1.96e-07	Decreased	-2.13	ADRA2B,AFF4,ARID1A,BAK1,BRSK2,CARD10,CCP110,CLDN1,CLPTM1L,DACH1,DGAT2,EPAS1,Foxp2,GATA4,GJA4,HCK,KLF4,KMT2E,LPL,MAP2,MEF2C,NFAT5,NLGN3,Nrxn3,PLCG2,PRRX1,RAB3B,RIMS1,RIPK4,SALL1,SATB2,SC5D,SCN9A,SIN3B,SKI,SLC23A2,SYNJ1,TCF15,TIE1,ULK1,ULK2,VEGFA,ZNRF3	43
Nutritional Disease	Weight gain	6.7e-06	Decreased	-2.007	ACHE,ADRA1B,ADRA2B,AFF4,CA9,CBL,CD36,CRAT,CSHL1,CYP1B1,EPAS1,ESR2,FAAH,FGF19,GABRB2,GCGR,GCK,GRIK1,GRIN3B,HTT,LPL,NPY,SCD,SCN9A,STC2,TSPO,VEGFA	27
Carbohydrate Metabolism	Utilization of carbohydrate	0.000453	Decreased	-1.98	GALNT2,GCK,NAGA,NPY,RGN,SLC2A2	6
Cancer,Organismal Injury and Abnormalities	Lymphohematopoietic neoplasia	2.52e-06	Decreased	-1.976	ABCB4,ABCC4,ABHD17A,ACHE,ADAM19,ADORA1,ADRA1B,ANXA5,ARID1A,ARSI,ASH1L,ASXL3,ATP6V1E1,ATXN7,BACH2,BAK1,BDP1,BID,BIRC5,C5,C7,CA9,CASP8,CBL,CCL20,CCR7,CD151,CD28,CD36,CDK1,CDK13,CEMIP,CEP250,COMT,CORO2A,CRAT,CWH43,CYCS,CYP1B1,CYP51A1,DAGLA,DDX3X,DENND4A,DENND4C,DICER1,DMXL1,DOCK11,DUSP8,EFCAB7,EPAS1,ESR2,ETNK1,FDFT1,FOXN2,FRRS1,FYCO1,FZD9,GABRB2,GAS2L1,GATA4,GGT1,GJA4,GLS,GREB1,GRIN3B,HAPLN3,HCK,HEC…	140
Lipid Metabolism,Small Molecule Biochemistry	Lipolysis	0.00051	Decreased	-1.975	ASAH1,C5,CASP8,CD36,ENPP7,FAAH,FABP3,FABP4,GGT1,GPCPD1,HEXA,LPL,PLCG2,PLIN1,PLIN3,RAMP2,SMPD1	17
Cancer,Organismal Injury and Abnormalities	Breast or colorectal cancer	2.25e-14	Decreased	-1.97	ABCA5,ABCC4,ABCC5,ABHD17A,ACKR4,ADAM19,ADORA1,ADRA1B,AFF1,AFF4,AGMO,AHCY,AKAP9,ALG1,AMN,AMY2A,ANXA5,AQP9,AREG,AREL1,ARHGEF38,ARID1A,ARSI,ART1,ASH1L,ASXL3,ATAD2B,ATG2B,ATP13A3,ATP13A4,ATP2A3,ATP6V1E1,ATXN7,BACH2,BAK1,BDP1,BIRC5,BPI,BRSK2,BTBD7,C1QB,C1QC,C2CD2L,C4BPA,C7,CA9,CAB39L,CACNA1B,CAMSAP1,CARD10,CASP8,CBL,CCDC186,CCNE1,CCP110,CCR6,CCR7,CD28,CD36,CDC14A,CDK1,CDK13,CDK5RAP1,CEMIP,CEP170B,CEP2…	284
Cancer,Organismal Injury and Abnormalities	Pelvic tumor	1.2e-11	Decreased	-1.96	ABCA5,ABCB4,ABCC4,ABCC5,ABHD12B,ABHD17A,ADAM19,ADGRG2,ADORA1,ADRA1B,ADRA2B,AFF1,AFF4,AGMO,AKAP9,AKR1A1,ANKDD1A,ANXA5,AQP9,ARFGEF2,ARHGEF12,ARHGEF38,ARID1A,ARSL,ASH1L,ASXL3,ATAD2B,ATG2B,ATP13A3,ATP13A4,ATP2A3,BDP1,BIRC5,BRSK2,BTBD7,BTD,C1QC,C4BPA,C5,C7,CA9,CAB39L,CACNA1B,CAMSAP1,CARD10,CASP8,CBL,CCDC88C,CCNE1,CCR6,CCR7,CD36,CDK1,CDK13,CDK18,CDK5RAP1,CEMIP,CEP170B,CEP55,CFH,CHIA,CLCN1,CLPTM1L,CNP,C…	295
Developmental Disorder,Ophthalmic Disease,Organismal Injury and Abnormalities	Congenital anomaly of eye	0.000254	Decreased	-1.948	AREG,CCP110,CYP1B1,DICER1,FRAS1,FREM1,FYCO1,HPS5,LARGE1,NHS,PIK3C2A,POMGNT1,RIPK4,TEK,VEGFA,VIM,WDR11	17
Lipid Metabolism,Small Molecule Biochemistry	Hydrolysis of fatty acid	0.000194	Decreased	-1.922	ASAH1,FAAH,FABP4,LPL,PLIN1	5
Cancer,Hematological Disease,Organismal Injury and Abnormalities	Hematopoietic neoplasm	2.98e-06	Decreased	-1.918	ABCB4,ABCC4,ABHD17A,ACHE,ADAM19,ADORA1,ADRA1B,ANXA5,ARID1A,ARSI,ASH1L,ASXL3,ATP6V1E1,ATXN7,BACH2,BAK1,BDP1,BID,BIRC5,C5,C7,CA9,CASP8,CBL,CCL20,CCR7,CD151,CD28,CD36,CDK1,CDK13,CEMIP,CEP250,COMT,CORO2A,CRAT,CWH43,CYCS,CYP1B1,CYP51A1,DAGLA,DDX3X,DENND4A,DENND4C,DICER1,DMXL1,DOCK11,DUSP8,EFCAB7,EPAS1,ESR2,ETNK1,FDFT1,FOXN2,FRRS1,FYCO1,FZD9,GABRB2,GAS2L1,GATA4,GGT1,GJA4,GLS,GREB1,GRIN3B,HAPLN3,HCK,HEC…	139
Lipid Metabolism,Small Molecule Biochemistry	Hydrolysis of lipid	0.000219	Decreased	-1.856	ASAH1,CASP8,CD36,ENPP7,FAAH,FABP3,FABP4,GPCPD1,HEXA,LPL,PLCG2,PLIN1,RAMP2,SMPD1	14
Cancer,Organismal Injury and Abnormalities	Malignant solid tumor	1.01e-25	Decreased	-1.816	AACS,ABCA5,ABCB4,ABCC4,ABCC5,ABHD12B,ABHD17A,ACAT2,ACHE,ACKR4,ACSS1,ADAM19,ADGRG2,ADORA1,ADRA1B,ADRA2B,AFF1,AFF4,AGMAT,AGMO,AHCY,AKAP9,AKR1A1,AKR1D1,ALG1,AMN,AMY2A,ANKDD1A,ANKRD33B,ANXA5,APMAP,AQP5,AQP9,AREG,AREL1,ARFGEF2,ARHGEF12,ARHGEF38,ARID1A,ARSI,ARSL,ART1,ASAH1,ASB8,ASH1L,ASXL3,ATAD2B,ATG2B,ATP13A3,ATP13A4,ATP2A3,ATP6V1E1,ATXN7,BACH2,BAK1,BATF3,BCKDHB,BDP1,BID,BIRC5,BPI,BRSK2,BTBD7,BTD,C1or…	484
Cell Death and Survival,Organismal Injury and Abnormalities	Cell death of endothelial cells	0.000123	Decreased	-1.81	BIRC5,BPI,CASP8,CD36,CNP,CYCS,DIP2A,ESR2,HEYL,HIPK1,KLF4,PLAT,SERPINF1,SMPD1,TEK,TNFAIP3,VEGFA	17
Developmental Disorder	Hypoplasia of organ	0.000651	Decreased	-1.69	ABCA5,ABCC4,AFF1,BACH2,CBL,CCNE1,CYP51A1,DICER1,ESR2,FRAS1,FREM1,GATA4,HCK,HSD17B7,KLF4,KMT2E,MDM4,MEF2C,NFAT5,NFATC3,PLCG2,PRRX1,RRM2B,SALL1,SC5D,SCD,TP53BP1,VEGFA,WDR11	29
Lipid Metabolism,Small Molecule Biochemistry	Catabolism of lipid	1.19e-07	Decreased	-1.648	ADORA1,AKR1D1,ASAH1,COMT,DAGLA,ENPP7,FAAH,FABP3,FABP4,HEXA,HTT,LPIN1,LPL,PLD1,PLIN1,SERPINF1,SMPD1	17
Carbohydrate Metabolism	Metabolism of carbohydrate	4.15e-10	Decreased	-1.549	ABCC5,ACHE,ADORA1,ADRA1B,AFF4,AKR1A1,ALG1,AMY2A,AQP9,C5,CD28,CD36,CEMIP,CHIA,CHKA,CHST1,DDHD1,DGAT2,ETNK1,ETNK2,FABP4,FGF19,G6PC3,GCGR,GCK,GFPT1,GRB10,Gulo,HAGH,HEXA,HTT,HYAL2,ITPKA,LARGE1,LPIN1,LPL,MTMR12,NAGA,NPY,PGP,PIGC,PIK3C2A,PIP4K2B,PLA2G2E,PLAT,PLCG2,PLD1,PLIN1,RGN,SCD,SERINC2,SLC23A2,SLC2A2,SLC35A1,STAB2,SYNJ1,VEGFC	57
Lipid Metabolism,Small Molecule Biochemistry	Metabolism of sphingolipid	0.000124	Decreased	-1.549	ASAH1,BAK1,CASP8,DEGS1,ENPP7,ESYT2,FABP4,HEXA,HTT,LARGE1,SCD,SERINC2,SGPP2,SMPD1	14
Lipid Metabolism,Small Molecule Biochemistry	Synthesis of sphingolipid	0.000509	Decreased	-1.547	ASAH1,BAK1,CASP8,DEGS1,FABP4,HTT,LARGE1,SCD,SERINC2,SGPP2,SMPD1	11
Cardiovascular Disease,Developmental Disorder	Congenital anomaly of cardiovascular system	0.00024	Decreased	-1.532	ADAM19,ADRA1B,ADRA2B,AKAP9,CCNE1,CCP110,CDK13,CYP51A1,DDX3X,DICER1,FGF19,G6PC3,GATA4,HECTD1,MED13L,MEF2C,PLD1,SKI,SMAD1,TMEM94,VEGFA,WDR11	22
Cancer,Hematological Disease,Organismal Injury and Abnormalities	Neoplasia of blood cells	2.51e-06	Decreased	-1.526	ABCB4,ABHD17A,ACHE,ADAM19,ADORA1,ADRA1B,ANXA5,ARID1A,ARSI,ASH1L,ASXL3,ATP6V1E1,ATXN7,BACH2,BAK1,BDP1,BID,BIRC5,C5,C7,CA9,CASP8,CBL,CCL20,CCR7,CD151,CD28,CD36,CDK1,CDK13,CEMIP,CEP250,COMT,CORO2A,CRAT,CWH43,CYCS,CYP1B1,CYP51A1,DAGLA,DDX3X,DENND4A,DENND4C,DICER1,DMXL1,DOCK11,DUSP8,EFCAB7,EPAS1,ESR2,ETNK1,FDFT1,FOXN2,FRRS1,FYCO1,FZD9,GABRB2,GAS2L1,GATA4,GGT1,GJA4,GLS,GREB1,GRIN3B,HAPLN3,HCK,HECTD1,HE…	138
Cardiovascular Disease,Developmental Disorder,Organismal Injury and Abnormalities	Congenital heart disease	0.000137	Decreased	-1.522	ADAM19,ADRA1B,ADRA2B,AKAP9,CCNE1,CCP110,CDK13,CYP51A1,DDX3X,DICER1,FGF19,GATA4,HECTD1,MED13L,MEF2C,PLD1,SKI,SMAD1,TMEM94,VEGFA,WDR11	21
Cell Death and Survival,Organismal Injury and Abnormalities	Apoptosis of endothelial cells	0.00011	Decreased	-1.501	BIRC5,BPI,CASP8,CD36,CNP,CYCS,ESR2,HEYL,HIPK1,KLF4,PLAT,SERPINF1,SMPD1,TEK,TNFAIP3,VEGFA	16
Cellular Assembly and Organization	Quantity of lipid droplets	0.00016	Decreased	-1.463	CD36,DDX3X,DGAT2,DICER1,GLS,LPL,MTMR12,PHC3,PLIN1	9
Cancer,Organismal Injury and Abnormalities	Lymphohematopoietic cancer	4.44e-06	Decreased	-1.461	ABCB4,ABHD17A,ACHE,ADAM19,ADORA1,ADRA1B,ANXA5,ARID1A,ARSI,ASH1L,ASXL3,ATP6V1E1,ATXN7,BACH2,BAK1,BDP1,BIRC5,C5,C7,CA9,CASP8,CBL,CCL20,CCR7,CD151,CD28,CD36,CDK1,CDK13,CEMIP,CEP250,COMT,CORO2A,CRAT,CWH43,CYCS,CYP1B1,CYP51A1,DAGLA,DDX3X,DENND4A,DENND4C,DICER1,DMXL1,DOCK11,DUSP8,EFCAB7,EPAS1,ESR2,ETNK1,FDFT1,FOXN2,FRRS1,FYCO1,FZD9,GABRB2,GAS2L1,GATA4,GGT1,GJA4,GLS,GREB1,GRIN3B,HAPLN3,HCK,HECTD1,HEYL,H…	137
Cancer,Gastrointestinal Disease,Organismal Injury and Abnormalities	Gastrointestinal tract cancer	4.89e-21	Decreased	-1.452	AACS,ABCA5,ABCB4,ABCC4,ABCC5,ABHD17A,ACHE,ACKR4,ACSS1,ADAM19,ADGRG2,ADORA1,ADRA1B,ADRA2B,AFF1,AFF4,AGMO,AHCY,AKAP9,AKR1A1,ALG1,AMN,AMY2A,ANKDD1A,ANKRD33B,ANXA5,APMAP,AQP9,AREG,AREL1,ARFGEF2,ARHGEF12,ARHGEF38,ARID1A,ARSI,ART1,ASAH1,ASB8,ASH1L,ASXL3,ATAD2B,ATG2B,ATP13A3,ATP13A4,ATP2A3,ATP6V1E1,ATXN7,BACH2,BAK1,BDP1,BID,BIRC5,BPI,BRSK2,BTBD7,BTD,C1orf52,C1QB,C1QC,C2CD2L,C4BPA,C5,C7,CA9,CAB39L,CACNA1…	406
Cancer,Gastrointestinal Disease,Organismal Injury and Abnormalities	Malignant neoplasm of large intestine	2.27e-20	Decreased	-1.452	AACS,ABCA5,ABCB4,ABCC4,ABCC5,ABHD17A,ACHE,ACKR4,ACSS1,ADAM19,ADGRG2,ADORA1,ADRA1B,AFF1,AFF4,AGMO,AHCY,AKAP9,AKR1A1,ALG1,AMN,AMY2A,ANKDD1A,ANKRD33B,ANXA5,APMAP,AQP9,AREG,AREL1,ARFGEF2,ARHGEF12,ARHGEF38,ARID1A,ARSI,ART1,ASAH1,ASB8,ASH1L,ASXL3,ATAD2B,ATG2B,ATP13A3,ATP13A4,ATP2A3,ATP6V1E1,ATXN7,BACH2,BAK1,BDP1,BID,BIRC5,BPI,BRSK2,BTBD7,BTD,C1orf52,C1QB,C1QC,C2CD2L,C4BPA,C5,C7,CAB39L,CACNA1B,CAMSAP1,C…	392
Cancer,Gastrointestinal Disease,Organismal Injury and Abnormalities	Colorectal cancer	2.14e-12	Decreased	-1.452	ABCA5,ABCC4,ABCC5,ABHD17A,ACKR4,ADAM19,ADORA1,ADRA1B,AFF1,AFF4,AGMO,AHCY,AKAP9,ALG1,AMY2A,ANXA5,AQP9,AREG,AREL1,ARHGEF38,ARID1A,ARSI,ART1,ASH1L,ASXL3,ATG2B,ATP13A3,ATP13A4,ATP2A3,ATP6V1E1,ATXN7,BACH2,BAK1,BDP1,BIRC5,BPI,BRSK2,BTBD7,C1QB,C1QC,C2CD2L,C4BPA,C7,CAB39L,CACNA1B,CAMSAP1,CARD10,CASP8,CBL,CCDC186,CCP110,CD28,CD36,CDC14A,CDK13,CDK5RAP1,CEMIP,CEP170B,CEP250,CEP55,CEP85L,CFH,CLCN1,CLDN1,CLPT…	243
Inflammatory Response	Inflammatory response	0.000255	Decreased	-1.446	ACHE,ADORA1,AQP9,ASH1L,BID,BPI,C5,CASP8,CCL20,CCR6,CCR7,CD151,CD28,CD36,CFH,DICER1,EPAS1,EPHX2,FABP4,G6PC3,GGT1,HCK,HTT,HYAL2,KLF4,KMT2E,LPL,LY75,MAOB,NFATC3,NMI,NPY,PLA2G2E,PLAT,PLCG2,SCN9A,SERPINF1,SLC11A1,SMAD1,TEK,TLR6,TNFAIP3,TYRO3,VEGFA,VEGFC,XCR1,ZP3	47
Cancer,Organismal Injury and Abnormalities	Frequency of tumor	7.1e-21	Decreased	-1.443	ABCA5,ABCB4,ABCC4,ABCC5,ABHD12B,ABHD17A,ACHE,ACKR4,ADAM19,ADGRG2,ADORA1,ADRA1B,AFF1,AFF4,AGMO,AKAP9,AKR1A1,ALG1,AMY2A,ANKDD1A,ANXA5,AQP9,AREG,AREL1,ARFGEF2,ARHGEF12,ARHGEF38,ARID1A,ARSI,ART1,ASAH1,ASH1L,ASXL3,ATAD2B,ATG2B,ATP13A3,ATP13A4,ATP2A3,ATP6V1E1,ATXN7,BACH2,BAK1,BDP1,BID,BIRC5,BPI,BRSK2,BTBD7,C1QC,C2CD2L,C4BPA,C5,C7,CA9,CAB39L,CACNA1B,CAMSAP1,CARD10,CASP8,CBL,CCDC186,CCNE1,CCP110,CCR6,CD3…	351
Cancer,Organismal Injury and Abnormalities	Malignant genitourinary solid tumor	2.29e-15	Decreased	-1.432	ABCA5,ABCB4,ABCC4,ABCC5,ABHD12B,ABHD17A,ACHE,ADAM19,ADGRG2,ADORA1,ADRA1B,ADRA2B,AFF1,AFF4,AGMO,AKAP9,AKR1A1,AMN,ANKDD1A,ANXA5,AQP9,AREG,ARFGEF2,ARHGEF12,ARHGEF38,ARID1A,ASH1L,ASXL3,ATAD2B,ATG2B,ATP13A3,ATP13A4,ATP2A3,BAK1,BDP1,BIRC5,BRSK2,BTBD7,BTD,C1QC,C2CD2L,C4BPA,C5,C7,CA9,CAB39L,CACNA1B,CAMSAP1,CARD10,CASP8,CBL,CCDC186,CCDC88C,CCNE1,CCP110,CCR6,CCR7,CD36,CDK1,CDK13,CDK18,CDK5RAP1,CEMIP,CEP170…	334
Dermatological Diseases and Conditions,Organismal Injury and Abnormalities	Blister	0.000235	Decreased	-1.432	FRAS1,FREM1,HCK,KSR1,PERP,PLAT	6
Carbohydrate Metabolism	Synthesis of carbohydrate	2.34e-08	Decreased	-1.428	ABCC5,ACHE,ADORA1,ADRA1B,AFF4,AKR1A1,ALG1,AQP9,C5,CD36,CEMIP,CHKA,CHST1,DDHD1,DGAT2,ETNK1,ETNK2,FABP4,FGF19,GCGR,GCK,GFPT1,GRB10,Gulo,HEXA,HTT,LPIN1,LPL,MTMR12,NPY,PGP,PIGC,PIK3C2A,PIP4K2B,PLA2G2E,PLCG2,PLD1,PLIN1,RGN,SCD,SERINC2,SYNJ1,VEGFC	43
Cancer,Organismal Injury and Abnormalities	Development of malignant tumor	1.94e-19	Decreased	-1.412	ABCA5,ABCB4,ABCC4,ABCC5,ABHD12B,ABHD17A,ACKR4,ADAM19,ADGRG2,ADORA1,ADRA1B,AFF1,AFF4,AGMO,AKAP9,AKR1A1,ALG1,AMY2A,ANKDD1A,ANXA5,AQP9,AREG,AREL1,ARFGEF2,ARHGEF12,ARHGEF38,ARID1A,ARSI,ART1,ASAH1,ASH1L,ASXL3,ATAD2B,ATG2B,ATP13A3,ATP13A4,ATP2A3,ATP6V1E1,ATXN7,BACH2,BAK1,BDP1,BIRC5,BPI,BRSK2,BTBD7,C1QC,C2CD2L,C4BPA,C5,C7,CA9,CAB39L,CACNA1B,CAMSAP1,CARD10,CASP8,CBL,CCDC186,CCNE1,CCP110,CCR6,CD36,CDC14A,…	343
Cancer,Organismal Injury and Abnormalities	Lymphoreticular neoplasm	4.18e-06	Decreased	-1.411	ABCB4,ABHD17A,ADAM19,ADORA1,ADRA1B,ARID1A,ARSI,ASH1L,ASXL3,ATP6V1E1,ATXN7,BAK1,BDP1,BIRC5,C7,CA9,CASP8,CBL,CCL20,CCR7,CD151,CD28,CD36,CDK1,CDK13,CEP250,COMT,CORO2A,CRAT,CWH43,CYCS,CYP1B1,CYP51A1,DDX3X,DENND4A,DENND4C,DICER1,DMXL1,DOCK11,DUSP8,EFCAB7,EPAS1,ESR2,ETNK1,FDFT1,FOXN2,FYCO1,FZD9,GABRB2,GAS2L1,GATA4,GGT1,GJA4,GLS,GREB1,GRIN3B,HAPLN3,HCK,HEYL,HIPK1,HTT,HYDIN,KCNG1,KLF4,KMT2E,KSR1,L3MBTL1,…	121
Cancer,Hematological Disease,Organismal Injury and Abnormalities	Myeloid or lymphoid neoplasm	6.79e-06	Decreased	-1.411	ABCB4,ABHD17A,ACHE,ADAM19,ADORA1,ADRA1B,ANXA5,ARID1A,ARSI,ASH1L,ASXL3,ATP6V1E1,ATXN7,BACH2,BAK1,BDP1,BIRC5,C7,CA9,CASP8,CBL,CCL20,CCR7,CD151,CD28,CD36,CDK1,CDK13,CEMIP,CEP250,COMT,CORO2A,CRAT,CWH43,CYCS,CYP1B1,CYP51A1,DAGLA,DDX3X,DENND4A,DENND4C,DICER1,DMXL1,DOCK11,DUSP8,EFCAB7,EPAS1,ESR2,ETNK1,FDFT1,FOXN2,FRRS1,FYCO1,FZD9,GABRB2,GAS2L1,GATA4,GGT1,GJA4,GLS,GREB1,GRIN3B,HAPLN3,HCK,HECTD1,HEYL,HIPK…	136
Cancer,Gastrointestinal Disease,Organismal Injury and Abnormalities	Digestive system cancer	8.08e-20	Decreased	-1.37	AACS,ABCA5,ABCB4,ABCC4,ABCC5,ABHD17A,ACAT2,ACHE,ACKR4,ACSS1,ADAM19,ADGRG2,ADORA1,ADRA1B,ADRA2B,AFF1,AFF4,AGMO,AHCY,AKAP9,AKR1A1,AKR1D1,ALG1,AMN,AMY2A,ANKDD1A,ANKRD33B,ANXA5,APMAP,AQP9,AREG,AREL1,ARFGEF2,ARHGEF12,ARHGEF38,ARID1A,ARSI,ARSL,ART1,ASAH1,ASB8,ASH1L,ASXL3,ATAD2B,ATG2B,ATP13A3,ATP13A4,ATP2A3,ATP6V1E1,ATXN7,BACH2,BAK1,BDP1,BID,BIRC5,BPI,BRSK2,BTBD7,BTD,C1orf52,C1QB,C1QC,C2CD2L,C4BPA,C5,C7…	428
Cancer,Hematological Disease,Immunological Disease,Organismal Injury and Abnormalities	Neoplasia of leukocytes	0.000523	Decreased	-1.37	ACHE,ADAM19,ADORA1,ADRA1B,ANXA5,ARID1A,ASXL3,ATP6V1E1,BACH2,BAK1,BID,BIRC5,C5,C7,CASP8,CBL,CCL20,CCR7,CD151,CD28,CD36,CDK1,CEMIP,CEP250,COMT,CORO2A,CWH43,CYP1B1,CYP51A1,DAGLA,DDX3X,DENND4A,DICER1,DMXL1,DUSP8,EPAS1,ESR2,ETNK1,FDFT1,FRRS1,FZD9,GGT1,GJA4,GREB1,GRIN3B,HCK,HECTD1,HIPK1,HTT,KSR1,LDHA,LPIN1,LY6E,MAD2L1BP,MDM4,MICAL2,MTR,NAV3,NIPBL,NOP16,PLCG2,PMEPA1,PMS1,RALGAPB,RIMS1,RRM2B,SATB2,SCN9A,…	90
Developmental Disorder,Hereditary Disorder,Organismal Injury and Abnormalities	Familial midline defect	8.91e-06	Decreased	-1.342	CCNE1,CCP110,DICER1,FGF19,FREM1,GATA4,MED13L,MTR,SATB2,VANGL1,VEGFA,WDR11	12
Cardiovascular Disease,Developmental Disorder,Organismal Injury and Abnormalities	Conotruncal heart malformations	0.000335	Decreased	-1.342	CCNE1,CCP110,DICER1,FGF19,GATA4,MED13L,VEGFA,WDR11	8
Lipid Metabolism,Small Molecule Biochemistry	Storage of lipid	6.82e-06	Decreased	-1.322	CD36,CRY2,DGAT2,FABP4,HEXA,LPIN1,LPL,NPY,PLIN1,SCD,SMPD1	11
Cell Death and Survival	Cell death of connective tissue cells	0.0003	Decreased	-1.32	ABCC4,ARID1A,ASAH1,BACH2,BAK1,BID,BIRC5,CASP8,CCNE1,CD36,CDK1,CSHL1,CYCS,CYP1B1,DDX3X,DENND4A,DICER1,FAAH,GLS,GRB10,HIPK1,HTT,HYAL2,ITPRIP,KSR1,LAMP2,MDM4,MTF1,NFAT5,PERP,PLD1,SMPD1,TNFAIP3,UNC5C,VEGFA,VIM	36
Developmental Disorder	Aplasia or hypoplasia	0.000103	Decreased	-1.316	ABCA5,ABCC4,AFF1,BACH2,BAK1,CBL,CCNE1,CYP51A1,DICER1,ESR2,FRAS1,FREM1,GATA4,HCK,HSD17B7,KLF4,KMT2E,LAMB3,LAMP2,MDM4,MEF2C,NFAT5,NFATC3,PLCG2,PRRX1,RRM2B,SALL1,SATB2,SC5D,SCD,SKI,TP53BP1,TYRO3,VEGFA,VEGFC,WDR11	36
Developmental Disorder	Hypoplasia	0.000123	Decreased	-1.316	ABCA5,ABCC4,AFF1,BACH2,CBL,CCNE1,CYP51A1,DICER1,ESR2,FRAS1,FREM1,GATA4,HCK,HSD17B7,KLF4,KMT2E,LAMB3,LAMP2,MDM4,MEF2C,NFAT5,NFATC3,PLCG2,PRRX1,RRM2B,SALL1,SATB2,SC5D,SCD,SKI,TP53BP1,VEGFA,VEGFC,WDR11	34
Skeletal and Muscular System Development and Function	Quantity of striated muscle	0.000365	Decreased	-1.309	BIRC5,ESR2,GATA4,HEYL,HSD17B7,NFATC3,POMGNT1,VEGFA	8
Cancer,Organismal Injury and Abnormalities	Abdominal cancer	4.2e-20	Decreased	-1.3	AACS,ABCA5,ABCB4,ABCC4,ABCC5,ABHD12B,ABHD17A,ACAT2,ACHE,ACKR4,ACSS1,ADAM19,ADGRG2,ADORA1,ADRA1B,ADRA2B,AFF1,AFF4,AGMO,AHCY,AKAP9,AKR1A1,AKR1D1,ALG1,AMN,AMY2A,ANKDD1A,ANKRD33B,ANXA5,APMAP,AQP9,AREG,AREL1,ARFGEF2,ARHGEF12,ARHGEF38,ARID1A,ARSI,ARSL,ART1,ASAH1,ASB8,ASH1L,ASXL3,ATAD2B,ATG2B,ATP13A3,ATP13A4,ATP2A3,ATP6V1E1,ATXN7,BACH2,BAK1,BDP1,BID,BIRC5,BPI,BRSK2,BTBD7,BTD,C1orf52,C1QB,C1QC,C2CD2L,C4B…	446
Cancer,Organismal Injury and Abnormalities	Development of carcinoma	3.08e-20	Decreased	-1.29	ABCA5,ABCB4,ABCC4,ABCC5,ABHD12B,ABHD17A,ACKR4,ADAM19,ADGRG2,ADORA1,ADRA1B,AFF1,AFF4,AGMO,AKAP9,AKR1A1,ALG1,AMY2A,ANKDD1A,ANXA5,AQP9,AREG,AREL1,ARFGEF2,ARHGEF12,ARHGEF38,ARID1A,ARSI,ART1,ASAH1,ASH1L,ASXL3,ATAD2B,ATG2B,ATP13A3,ATP13A4,ATP2A3,ATP6V1E1,ATXN7,BACH2,BAK1,BDP1,BIRC5,BPI,BRSK2,BTBD7,C1QC,C2CD2L,C4BPA,C5,C7,CA9,CAB39L,CACNA1B,CAMSAP1,CARD10,CASP8,CBL,CCDC186,CCNE1,CCP110,CCR6,CD36,CDC14A,…	342
Lipid Metabolism,Small Molecule Biochemistry	Hydrolysis of ceramide	0.000201	Decreased	-1.279	ASAH1,CASP8,ENPP7,SMPD1	4
Developmental Disorder	Dysgenesis	5.36e-05	Decreased	-1.277	ABCA5,ABCC4,AFF1,BACH2,BAK1,CBL,CCNE1,CPAMD8,CYP1B1,CYP51A1,DICER1,ESR2,FRAS1,FREM1,GATA4,HCK,HSD17B7,KLF4,KMT2E,LAMB3,LAMP2,MDM4,MEF2C,NFAT5,NFATC3,PLCG2,PRRX1,RRM2B,SALL1,SATB2,SC5D,SCD,SKI,TP53BP1,TYRO3,VEGFA,VEGFC,WDR11	38
Carbohydrate Metabolism	Quantity of carbohydrate	4.62e-10	Decreased	-1.243	ABCB4,ACACA,ADRA1B,AGMO,ANXA5,AQP9,BID,C5,CD36,CDK5RAP1,CFH,CHKA,CHST1,CRY2,DGAT2,DICER1,EPHX2,ESR2,FABP3,FABP4,FGF19,G6PC3,GCGR,GCK,GFPT1,GGT1,GLMP,Gulo,HEXA,HTT,INSIG1,LPIN1,LPL,NPY,PIK3C2A,PLD1,POMGNT1,SC5D,SCARB2,SCD,SLC23A2,SLC2A2,SLC5A1,SMPD1,STAB2,SYNJ1,TEK,VEGFA	48
Cancer,Organismal Injury and Abnormalities	Incidence of tumor	2.72e-20	Decreased	-1.241	ABCA5,ABCB4,ABCC4,ABCC5,ABHD12B,ABHD17A,ACHE,ACKR4,ADAM19,ADGRG2,ADORA1,ADRA1B,ADRA2B,AFF1,AFF4,AGMO,AKAP9,AKR1A1,ALG1,AMY2A,ANKDD1A,ANXA5,AQP9,AREG,AREL1,ARFGEF2,ARHGEF12,ARHGEF38,ARID1A,ARSI,ARSL,ART1,ASAH1,ASH1L,ASXL3,ATAD2B,ATG2B,ATP13A3,ATP13A4,ATP2A3,ATP6V1E1,ATXN7,BACH2,BAK1,BDP1,BID,BIRC5,BPI,BRSK2,BTBD7,C1QC,C2CD2L,C4BPA,C5,C7,CA9,CAB39L,CACNA1B,CAMSAP1,CARD10,CASP8,CBL,CCDC186,CCNE1,CCP…	357
Cancer,Organismal Injury and Abnormalities	Cancer of cells	9.61e-08	Decreased	-1.224	ABCB4,ABCC5,ABHD17A,ACHE,ADAM19,ADORA1,ADRA1B,AFF1,AKAP9,ANKRD33B,ANXA5,ARID1A,ARSI,ASAH1,ASXL3,ATAD2B,ATP13A3,ATP13A4,ATP6V1E1,BACH2,BAK1,BDP1,BIRC5,BPI,BTBD7,C7,CA9,CACNA1B,CAMSAP1,CASP8,CBL,CCDC92,CCL20,CCNE1,CCR6,CCR7,CD151,CD28,CD36,CDK1,CEMIP,CEP170B,CEP250,CEP85L,CLCN1,CNPY2,COL24A1,COMT,CORO2A,CPAMD8,CPNE4,CPNE7,CWH43,CYP1B1,CYP51A1,DAAM2,DACH1,DAGLA,DDX3X,DECR2,DENND4A,DICER1,DMXL1,DOCK1…	206
Lipid Metabolism,Molecular Transport,Small Molecule Biochemistry	Accumulation of triacylglycerol	7.04e-05	Decreased	-1.217	ACACA,ACAT2,CD36,EPAS1,FABP4,INSIG1,LPIN1,LPL,PLIN1,SCD,SMPD1	11
Cancer,Organismal Injury and Abnormalities	Abdominal neoplasm	7.75e-22	Decreased	-1.208	AACS,ABCA5,ABCB4,ABCC4,ABCC5,ABHD12B,ABHD17A,ACAT2,ACHE,ACKR4,ACSS1,ADAM19,ADGRG2,ADORA1,ADRA1B,ADRA2B,AFF1,AFF4,AGMO,AHCY,AKAP9,AKR1A1,AKR1D1,ALG1,AMN,AMY2A,ANKDD1A,ANKRD33B,ANXA5,APMAP,AQP9,AREG,AREL1,ARFGEF2,ARHGEF12,ARHGEF38,ARID1A,ARSI,ARSL,ART1,ASAH1,ASB8,ASH1L,ASXL3,ATAD2B,ATG2B,ATP13A3,ATP13A4,ATP2A3,ATP6V1E1,ATXN7,BACH2,BAK1,BDP1,BID,BIRC5,BPI,BRSK2,BTBD7,BTD,C1orf52,C1QB,C1QC,C2CD2L,C4B…	453
Cancer,Organismal Injury and Abnormalities	Neoplasia of cells	8.85e-10	Decreased	-1.152	ABCB4,ABCC5,ABHD17A,ACHE,ADAM19,ADORA1,ADRA1B,AFF1,AKAP9,ANKRD33B,ANXA5,AREG,ARID1A,ARSI,ASAH1,ASH1L,ASXL3,ATAD2B,ATP13A3,ATP13A4,ATP6V1E1,ATXN7,BACH2,BAK1,BDP1,BID,BIRC5,BPI,BTBD7,C5,C7,CA9,CACNA1B,CAMSAP1,CASP8,CBL,CCDC92,CCL20,CCNE1,CCR6,CCR7,CD151,CD28,CD36,CDK1,CDK13,CEMIP,CEP170B,CEP250,CEP85L,CLCN1,CNPY2,COL24A1,COMT,CORO2A,CPAMD8,CPNE4,CPNE7,CRAT,CWH43,CYCS,CYP1B1,CYP51A1,DAAM2,DACH1,DAGL…	239
Cell Death and Survival	Cellular degradation	0.000497	Decreased	-1.144	ACHE,AFF1,ATXN7,BAK1,BIRC5,CNP,DICER1,ESR2,FABP3,FXN,GABRB2,HTT,MPZ,PLAT,SCARB2,SMPD1,UNC5C,VEGFA,ZFYVE26	19
Cancer,Organismal Injury and Abnormalities	Connective or soft tissue tumor	4.94e-07	Decreased	-1.131	ABCC5,ACHE,ADRA1B,ADRA2B,ARFGEF2,ARID1A,ARSL,BIRC5,CACNA1B,CBL,CCNE1,CEMIP,CFH,CNP,COL24A1,CPAMD8,CPNE4,CRY2,CYP1B1,DACH1,DDHD1,DIAPH2,DICER1,EPHX2,ESR2,FABP4,FDFT1,GATA4,GLS,HAGH,HTT,IGFBP2,KCNG1,KMT2E,LPIN1,LRCH2,MDM4,MICAL2,MICAL3,MINAR1,MON1A,MTR,NAV2,NELL2,NFASC,NIPBL,NKTR,NOTUM,OLFM1,OSBPL3,PKN2,PLBD1,PLD1,PLK2,PLXNC1,RAMP2,RMDN2,RNF180,RPS26,RRM2B,RRP36,SASH1,SCARA5,SCARB2,SCD,SCN9A,SERINC…	85
Nutritional Disease	Obesity	4.02e-06	Decreased	-1.131	ADORA1,ADRA1B,ADRA2B,AMY2A,ASAH1,CA9,CACNA1B,CBL,CDK1,CNPY2,CSHL1,CYP51A1,DICER1,EPAS1,EPHX2,ESR2,F13A1,FABP4,FGF19,GABRB2,GCGR,GCK,GRIK1,GRIN3B,LPIN1,LPL,MAOB,NPY,NRG4,PIP4K2B,PLIN1,SCD,SCN9A,SERINC2,SERPINF1,TNFAIP3,TNMD,TSPO,VEGFA,WDR11	40
Small Molecule Biochemistry	Metabolism of phenol derivative	0.000288	Decreased	-1.124	COMT,CYP1B1,EPAS1,LY6E,MAOB,NPY,RNF180	7
Cell Death and Survival,Organismal Injury and Abnormalities	Cell death of neuroepithelial cells	0.000453	Decreased	-1.119	DICER1,HTT,PDCD6IP,SKI	4
Cardiovascular Disease,Developmental Disorder,Hereditary Disorder,Organismal Injury and Abnormalities	Familial congenital heart disease	1.35e-05	Decreased	-1.109	ADRA1B,ADRA2B,AKAP9,CCNE1,CCP110,CDK13,DICER1,FGF19,GATA4,MED13L,PLD1,SKI,TMEM94,VEGFA,WDR11	15
Cardiovascular Disease,Hereditary Disorder,Organismal Injury and Abnormalities	Familial heart disease	3.66e-05	Decreased	-1.109	ADRA1B,ADRA2B,AFF4,AKAP9,CCNE1,CCP110,CDK13,CEP85L,COMT,DICER1,FGF19,FXN,GATA4,HYDIN,LAMP2,MED13L,PLD1,SKI,TMEM94,VEGFA,VIM,WDR11	22
Cardiovascular Disease,Organismal Injury and Abnormalities	Abnormality of heart ventricle	0.000117	Decreased	-1.109	ADAM19,ADRA1B,ADRA2B,BIRC5,CA9,CASP8,CBL,CCNE1,CEP85L,DICER1,DIP2A,DUSP8,EPAS1,ESR2,FGF19,GABRB2,GATA4,LAMP2,LY6E,MEF2C,NFAT5,NFATC3,PLAT,RAMP2,TEK,TIMP4,VEGFA,WDR11	28
Lipid Metabolism,Molecular Transport,Small Molecule Biochemistry	Concentration of long chain fatty acid	0.000648	Decreased	-1.105	DAGLA,FAAH,FABP4,LPIN1,SCD	5
Cancer,Hematological Disease,Organismal Injury and Abnormalities	Hematologic cancer	5.06e-06	Decreased	-1.09	ABCB4,ABHD17A,ACHE,ADAM19,ADORA1,ADRA1B,ANXA5,ARID1A,ARSI,ASH1L,ASXL3,ATP6V1E1,ATXN7,BACH2,BAK1,BDP1,BIRC5,C5,C7,CA9,CASP8,CBL,CCL20,CCR7,CD151,CD28,CD36,CDK1,CDK13,CEMIP,CEP250,COMT,CORO2A,CRAT,CWH43,CYCS,CYP1B1,CYP51A1,DAGLA,DDX3X,DENND4A,DENND4C,DICER1,DMXL1,DOCK11,DUSP8,EFCAB7,EPAS1,ESR2,ETNK1,FDFT1,FOXN2,FRRS1,FYCO1,FZD9,GABRB2,GAS2L1,GATA4,GGT1,GJA4,GLS,GREB1,GRIN3B,HAPLN3,HCK,HECTD1,HEYL,H…	136
Inflammatory Response	Inflammation of body cavity	0.000332	Decreased	-1.087	ABCB4,ABCC4,ADORA1,ADRA1B,ADRA2B,AMY2A,ANXA5,AREG,ARID1A,BACH2,BAK1,BID,BIRC5,C5,CBL,CCL20,CCR7,CD151,CD28,CD36,CFH,CYP51A1,EPAS1,EREG,ESR2,FAAH,FRRS1,GABRB2,GLMP,GRIN3B,HTT,INSIG1,KSR1,LPIN1,MMP13,MTR,NFAT5,NFATC3,NMI,NRG4,PHLPP2,PLAT,PLCG2,PLD1,PRSS2,SCARA5,SCD,SCN9A,SERINC2,SGPP2,SLC22A4,SLC9A2,TNFAIP3,TSPO,VEGFA	55
Connective Tissue Development and Function,Tissue Morphology	Quantity of connective tissue	4.52e-05	Decreased	-1.06	ACACA,ACHE,AKR1A1,BIRC5,CASP8,CBL,CD36,COMT,CRY2,CSHL1,DGAT2,DICER1,EPAS1,ESR2,F13A1,FZD9,GATA4,GCGR,GFPT1,GGT1,Gulo,HCK,HIPK1,HYAL2,INSIG1,JAM2,KLF4,KMT2E,KSR1,LPL,MDM4,NPY,PLCG2,PLIN1,SCD,SIN3B,TEK,ULK1,VEGFA	39
Cardiovascular Disease,Developmental Disorder,Organismal Injury and Abnormalities	Atrial or ventricular septal defect	0.000154	Decreased	-1.044	ADAM19,ADRA1B,ADRA2B,CCNE1,CCP110,CYP51A1,DDX3X,DICER1,FGF19,GATA4,VEGFA,WDR11	12
Cardiovascular Disease,Developmental Disorder,Organismal Injury and Abnormalities	Ventricular septal defect	0.000358	Decreased	-1.041	ADAM19,ADRA1B,CCNE1,CCP110,CYP51A1,DDX3X,DICER1,FGF19,GATA4,VEGFA,WDR11	11
Lipid Metabolism,Small Molecule Biochemistry,Vitamin and Mineral Metabolism	Steroid metabolism	0.000365	Decreased	-1.039	AACS,ACACA,ACAT2,AKR1D1,AREG,COMT,CYP1B1,CYP51A1,FDFT1,HMGCS1,HSD17B7,HTT,IDI1,INSIG1,SC5D,SCD,SMPD1,TSPO,VIM	19
Cancer,Gastrointestinal Disease,Organismal Injury and Abnormalities	Development of digestive organ tumor	6.85e-17	Decreased	-1.02	ABCA5,ABCB4,ABCC4,ABCC5,ABHD17A,ACKR4,ADAM19,ADORA1,ADRA1B,AFF1,AFF4,AGMO,AKAP9,ALG1,AMY2A,AQP9,AREG,AREL1,ARHGEF38,ARID1A,ARSI,ART1,ASH1L,ASXL3,ATG2B,ATP13A3,ATP13A4,ATP2A3,ATP6V1E1,ATXN7,BACH2,BAK1,BDP1,BIRC5,BPI,BRSK2,BTBD7,C1QC,C2CD2L,C4BPA,C7,CAB39L,CACNA1B,CAMSAP1,CARD10,CASP8,CBL,CCDC186,CCNE1,CCP110,CDC14A,CDK13,CDK5RAP1,CEP170B,CEP250,CEP55,CEP85L,CFH,CHKA,CHST1,CLCN1,CLDN1,CLPTM1L,CNP,C…	255
Organismal Survival	Neonatal death	4.65e-06	Decreased	-1.009	ADRA2B,AFF4,ARID1A,BAK1,BRSK2,CCP110,CLDN1,CLPTM1L,DACH1,DGAT2,EPAS1,GATA4,GJA4,KLF4,KMT2E,LPL,MEF2C,NLGN3,Nrxn3,PRRX1,RAB3B,RIMS1,SALL1,SCN9A,SIN3B,SLC23A2,SYNJ1,TCF15,TIE1,ULK1,ULK2,VEGFA	32
Nutritional Disease	Weight loss	7.26e-05	Increased	2.499	ABCB4,ABCC4,ACSS1,AREG,BTD,CD151,CLDN1,CRY2,DGAT2,EREG,FGF19,GATA4,Gulo,HEXA,HTT,NFASC,NPY,PHLPP2,RGN,TDP2	20
Neurological Disease,Organismal Injury and Abnormalities	Seizures	7.32e-05	Increased	2.235	ACHE,ADRA2B,ASAH1,BAK1,BID,C1QB,C5,CA9,CACNA1B,CEMIP,CNTN2,FZD9,GABRB2,GAP43,GLS,GRIK1,GRIN3B,HEXA,HTT,KCNIP2,LAMB3,NPY,PLAT,PLK2,RIMS1,SCARB2,SCN9A,SERPINE2,SLC10A4,SYNJ1,TSPO,TYRO3	32
Infectious Diseases	Infection by RNA virus	9.15e-05	Increased	2.201	ADORA1,ADRA2B,AMY2A,AREG,ARHGEF12,ARID1A,C5,CBL,CCL20,CCR7,CD28,CD36,CHST1,CYCS,CYP51A1,DCBLD1,DDX3X,DMXL1,DUSP16,EEA1,EPAS1,ESR2,ETV3,FDFT1,GABRB2,GCK,GRIN3B,HIP1R,HMGCS1,ITPKA,LPL,MAOB,MICAL3,MRPL10,MTR,NLGN3,OSBPL3,PACSIN3,PGRMC2,PKN2,PRDM10,RRM2B,SMPD1,SSR3,SYNJ1,TAOK1,TSPO,TYRO3,ZC3H7B,ZC3HAV1,ZNF292	51
Infectious Diseases	Infection by Retroviridae	0.000272	Increased	2.194	ADORA1,ADRA2B,ARHGEF12,ARID1A,C5,CD28,CD36,CHST1,CYCS,CYP51A1,DCBLD1,DDX3X,DMXL1,DUSP16,EPAS1,ESR2,ETV3,FDFT1,GABRB2,GCK,GRIN3B,HIP1R,HMGCS1,ITPKA,LPL,MAOB,MICAL3,MRPL10,NLGN3,OSBPL3,PGRMC2,PKN2,PRDM10,RRM2B,SSR3,TAOK1,TSPO,TYRO3,ZC3H7B,ZC3HAV1,ZNF292	41
Lipid Metabolism,Small Molecule Biochemistry	Metabolism of phospholipid	5.02e-05	Increased	2.168	ACHE,C5,CHKA,DDHD1,ENPP7,ETNK1,ETNK2,LPIN1,LPL,MTMR12,PIGC,PIK3C2A,PIP4K2B,PLA2G2E,PLA2G4E,PLBD1,PLCG2,PLD1,SERINC2,SMPD1,SYNJ1,VEGFA	22
Lymphoid Tissue Structure and Development,Tissue Morphology	Quantity of lymphatic system cells	0.00039	Increased	2.14	ACACA,ACKR4,AFF1,BACH2,BAK1,BATF3,BID,BIRC5,CA9,CASP8,CBL,CCR6,CCR7,CD151,CD28,CD36,CHIA,COMT,DICER1,EPHX2,ESR2,Foxp2,FZD9,GLS,HCK,JAM2,KLF4,KMT2E,MDM4,MPZ,NFAT5,NFATC3,NLRC5,NPY,PLCG2,SMPD1,TDP2,TEK,TNFAIP3,TNFRSF8,TP53BP1,TSPO,TYRO3,VEGFA,ZC3H12C	45
Infectious Diseases	HIV infection	0.000426	Increased	2.051	ADORA1,ADRA2B,ARHGEF12,ARID1A,C5,CD28,CD36,CHST1,CYCS,CYP51A1,DCBLD1,DDX3X,DMXL1,DUSP16,EPAS1,ESR2,ETV3,FDFT1,GABRB2,GCK,GRIN3B,HIP1R,HMGCS1,ITPKA,LPL,MAOB,MICAL3,MRPL10,NLGN3,OSBPL3,PGRMC2,PKN2,PRDM10,RRM2B,SSR3,TAOK1,TSPO,ZC3H7B,ZC3HAV1,ZNF292	40
Hematological System Development and Function,Tissue Morphology	Quantity of leukocytes	3.64e-06	Increased	1.97	ACACA,ACHE,ACKR4,AFF1,BACH2,BAK1,BATF3,BID,BIRC5,C5,CA9,CASP8,CBL,CCL20,CCR6,CCR7,CD28,CD36,CFH,CHIA,CHST1,COMT,CSHL1,DICER1,DUSP3,EPAS1,EPHX2,ESR2,F13A1,FAAH,Foxp2,FZD9,G6PC3,GLS,HCK,HTT,KLF4,KMT2E,MDM4,MFAP5,MMP13,MPZ,NFAT5,NFATC3,NLRC5,NPY,PLAT,PLCG2,SIN3B,SMPD1,TDP2,TEK,TNFAIP3,TNFRSF8,TP53BP1,TSPO,TYRO3,VEGFA,ZC3H12C	59
Digestive System Development and Function,Organ Morphology,Tissue Morphology	Quantity of goblet cells	0.000573	Increased	1.969	ARID1A,DICER1,GATA4,KLF4	4
Cellular Function and Maintenance	Cellular homeostasis	8.31e-06	Increased	1.783	ACHE,ADRA1B,AFF1,AQP5,ARID1A,ATG2B,ATP13A4,BAK1,BID,BIRC5,BPI,C5,C7,CA9,CASP8,CBL,CCL20,CCR6,CCR7,CD151,CD28,CD36,CLDN1,CNP,CRY2,CSHL1,CYCS,DENND3,DICER1,DOCK11,EPAS1,ESR2,FABP4,FXN,G6PC3,GABRB2,GATA4,GCGR,GCK,GGT1,GJA4,GRIK1,HCK,HECTD1,HTT,KLF4,LAMP2,LARGE1,LDHA,MEF2C,MON1A,NELL2,NFATC3,NPY,PIK3C2A,PIP4K2B,PLCG2,PLD1,PLIN1,PLK2,PTPRB,RALGAPB,RGN,RIMS1,SCARA5,SCD,SERPINF1,SGPP2,SLC11A1,SLC1A6,SLC…	90
Lipid Metabolism,Small Molecule Biochemistry	Synthesis of phospholipid	0.000613	Increased	1.715	ACHE,C5,CHKA,DDHD1,ETNK1,ETNK2,LPIN1,MTMR12,PIGC,PIK3C2A,PIP4K2B,PLA2G2E,PLCG2,PLD1,SERINC2,SYNJ1,VEGFA	17
Cardiovascular System Development and Function,Organ Development	Fractional shortening of heart	0.000512	Increased	1.698	ADORA1,DICER1,FABP3,FABP4,LPL,VEGFA	6
Molecular Transport	Release of metal	0.000483	Increased	1.681	ADORA1,BAK1,C5,CBL,CCL20,CCR6,CD28,CD36,HTT,MYO5A,NFAT5,PLCG2,SLC11A1,TPCN1,VEGFA,XCR1	16
Infectious Diseases	Viral Infection	1.56e-05	Increased	1.679	ADORA1,ADRA1B,ADRA2B,AMY2A,ANXA5,AREG,ARHGEF12,ARID1A,BAK1,BPI,C5,CBL,CCL20,CCR6,CCR7,CD28,CD36,CHST1,CNP,CNTN2,CRAMP1,CYCS,CYP51A1,DCBLD1,DDX3X,DICER1,DMXL1,DUSP16,DUSP3,EEA1,EPAS1,ESR2,ETV3,F13A1,FDFT1,GABRB2,GCK,GRIN3B,HCK,HECTD1,HIP1R,HIPK1,HMGCS1,HYAL2,ITPKA,LAMP2,LARGE1,LPL,LY6E,MAOB,MICAL3,MRPL10,MTR,NDC1,NLGN3,NLRC5,NMI,NRF1,NUP210,OSBPL3,PACSIN3,PDCD6IP,PGRMC2,PKN2,PLAT,PLCG2,PLD1,PLIN3,…	85
Lipid Metabolism,Molecular Transport,Small Molecule Biochemistry	Concentration of lipid	2.41e-10	Increased	1.633	ABCB4,ABCC4,ACACA,ACAT2,ACSS1,ADORA1,ADRA1B,AGMO,ANXA5,AQP9,ASAH1,BID,C5,CACNA1B,CASP8,CBL,CD36,CFH,CHKA,CNPY2,COMT,CRAT,CRY2,CSHL1,CYP1B1,DAGLA,DGAT2,DICER1,EPAS1,EPHX2,ESR2,FAAH,FABP3,FABP4,FDFT1,FGF19,G6PC3,GALNT2,GATA4,GCGR,GCK,GLS,Gulo,HTT,INSIG1,LPIN1,LPL,NPY,OXSM,PDCD6IP,PIK3C2A,PLA2G2E,PLAT,PLD1,PLIN1,PLIN3,RGN,SC5D,SCD,SLC23A2,SLC2A2,SMPD1,SYNJ1,TEK,VEGFA	65
Hematological System Development and Function,Tissue Morphology	Quantity of blood cells	4.82e-06	Increased	1.623	ACACA,ACHE,ACKR4,AFF1,ARID1A,BACH2,BAK1,BATF3,BID,BIRC5,C5,CA9,CASP8,CBL,CCL20,CCR6,CCR7,CD28,CD36,CFH,CHIA,CHST1,COMT,CSHL1,DICER1,DUSP3,EPAS1,EPHX2,ESR2,F13A1,FAAH,Foxp2,FZD9,G6PC3,GATA4,GLS,Gulo,HCK,HTT,HYAL2,KLF4,KMT2E,MDM4,MFAP5,MMP13,MPZ,NFAT5,NFATC3,NLRC5,NPY,PLAT,PLCG2,SIN3B,SMPD1,TDP2,TEK,TNFAIP3,TNFRSF8,TP53BP1,TSPO,TYRO3,ULK1,VEGFA,ZC3H12C	64
Metabolic Disease,Organismal Injury and Abnormalities	Abnormal metabolism	8.83e-06	Increased	1.602	ABCB4,ACAT2,ADRA1B,AKR1A1,CD36,CDK5RAP1,EPHX2,ESR2,FAAH,FABP4,FDFT1,GCK,HEXA,HTT,INSIG1,KMT2E,LPIN1,LPL,PLIN1,PLIN3,POMGNT1,RAMP2,RGN,RNF180,SCARB2,SCD,SERPINF1,SLC22A4,SMPD1	29
Embryonic Development,Organismal Development	Development of body trunk	2.53e-05	Increased	1.589	AACS,ADAM19,ADRA1B,ADRA2B,AFF4,AKAP9,AREG,ARID1A,ASAH1,ASH1L,BAK1,BID,BIRC5,BTBD7,CASP8,CBL,CCNE1,CCR6,CCR7,CSHL1,CYCS,CYP51A1,DICER1,DUSP8,EPAS1,EREG,ESR2,FGF19,Foxp2,FRAS1,FREM1,GATA4,GGT1,GJA4,HECTD1,HEYL,HSD17B7,HTT,IGFBP2,KLF4,LAMP2,LPL,LY6E,MDM4,MEF2C,MMP13,MPV17,NFAT5,NFATC3,NIPBL,NRG4,OSR1,PHLPP2,PLAT,RAMP2,RGN,RRM2B,SALL1,SIN3B,SLC23A2,SLC5A1,SMAD1,SMPD1,TEK,TIE1,TYRO3,VEGFA,VEGFC,WDR11,…	70
Organismal Injury and Abnormalities,Renal and Urological Disease	Urination disorder	7.89e-05	Increased	1.576	ADRA1B,ADRA2B,AMN,BCKDHB,BTD,CACNA1B,CD151,CFH,COMT,DICER1,ESR2,HTT,LMBRD1,LPIN1,LPL,MTR,NFAT5,RRM2B,SCARB2,SCN9A,SLC6A20,STAB2,VEGFA	23
Organ Morphology	Quantity of secretory structure	0.000198	Increased	1.573	AQP5,ARID1A,CSHL1,DACH1,DICER1,FXN,G6PC3,GATA4,GCGR,HEYL,HTT,KLF4,NRG4,WDR11	14
Respiratory Disease	Lower respiratory tract disorder	4.81e-06	Increased	1.516	ADAM19,ADORA1,ADRA1B,ADRA2B,AFF4,AQP5,AREG,BIRC5,C7,CA9,CCR6,CYP1B1,CYP51A1,DDX3X,DICER1,ESR2,Foxp2,GABRB2,GRIN3B,HCK,INSIG1,LPL,PDCD6IP,RGN,SMPD1,SPATA13,TARBP1,TIE1,TSPO,TTC37,VEGFA,ZNF292	32
Connective Tissue Disorders,Organismal Injury and Abnormalities,Skeletal and Muscular Disorders,Tissue Morphology	Damage of bone	5.45e-05	Increased	1.501	ADRA1B,ADRA2B,AKR1A1,AREG,BID,C5,ESR2,FDFT1,GABRB2,GRIN3B,MMP13,MTF1,PLCG2,SCN9A,TSPO	15
Cardiovascular System Development and Function,Tissue Morphology	Permeability of vasculature	0.000358	Increased	1.486	ADORA1,C5,CD151,Gulo,PLAT,PTPRB,RAMP2,SERPINF1,TEK,VEGFA,VEGFC	11
Lipid Metabolism,Molecular Transport,Small Molecule Biochemistry	Concentration of fatty acid	1.8e-06	Increased	1.476	ACACA,ACSS1,ADORA1,ADRA1B,CBL,CD36,CRAT,CSHL1,CYP1B1,DAGLA,DGAT2,DICER1,EPHX2,FAAH,FABP3,FABP4,GCK,GLS,HTT,LPIN1,LPL,OXSM,PLA2G2E,PLIN1,SCD,SLC2A2	26
Endocrine System Development and Function,Molecular Transport,Small Molecule Biochemistry	Quantity of glucagon	0.000648	Increased	1.455	CACNA1B,CD36,G6PC3,GCGR,SLC2A2	5
Hematological System Development and Function,Tissue Morphology	Quantity of antigen presenting cells	0.000432	Increased	1.442	BACH2,BATF3,BID,CCL20,CCR6,CCR7,CD36,CSHL1,DICER1,DUSP3,EPHX2,HCK,HTT,KMT2E,MPZ,NPY,PLAT,TEK,TNFAIP3,VEGFA,ZC3H12C	21
Carbohydrate Metabolism,Lipid Metabolism,Small Molecule Biochemistry	Synthesis of phosphatidic acid	0.00025	Increased	1.432	ACHE,C5,CHKA,DDHD1,ETNK1,ETNK2,LPIN1,MTMR12,PIGC,PIK3C2A,PIP4K2B,PLA2G2E,PLCG2,PLD1,SERINC2,SYNJ1	16
Lipid Metabolism,Molecular Transport,Small Molecule Biochemistry	Concentration of phospholipid	5.22e-07	Increased	1.416	ABCB4,ACACA,AGMO,ANXA5,BID,C5,CD36,CHKA,DGAT2,G6PC3,HTT,INSIG1,LPL,PDCD6IP,PIK3C2A,PLD1,RGN,SCD,SMPD1,SYNJ1,TEK	21
Cardiovascular Disease,Hematological Disease,Organismal Injury and Abnormalities	Thrombus	0.000234	Increased	1.398	ABCC4,ACACA,ANXA5,ATP2A3,C5,CD36,CFH,CNP,DACH1,LPL,PIK3C2A,PLAT,RIPK4,SERPINE2,TYRO3,VEGFA,VEGFC	17
Organismal Development	Development of genitourinary system	0.000671	Increased	1.368	ABCC4,ACACA,ADAM19,ADGRG2,ADRA1B,ADRA2B,AFF4,AKAP9,AREG,ARHGEF12,ASH1L,BAK1,BTBD7,CBL,COMT,CSHL1,DDHD1,DIAPH2,DICER1,EPAS1,EREG,ESR2,ETNK2,FRAS1,FREM1,GAS2L1,GATA4,GCGR,GGT1,GJA4,GRB10,HECTD1,HEYL,HSF2BP,HTT,IGFBP2,INSIG1,MARF1,METTL14,MPV17,NDC1,NIPBL,OSR1,PLIN1,PLK2,RAMP2,RGN,RRM2B,SALL1,SLC5A1,SMAD1,SPAG6,TYRO3,VEGFA,ZP3	55
Cell Morphology,Cellular Assembly and Organization,Cellular Function and Maintenance	Formation of filopodia	0.000267	Increased	1.318	ACACA,CCR7,DIAPH2,DOCK11,EPHX2,GAP43,MTMR12,NFAT5,PALM,PIK3C2A,PLCG2,SPATA13,VEGFA,ZMYND8	14
Infectious Diseases	Replication of Retroviridae	0.000505	Increased	1.286	ANXA5,CD28,CNTN2,DICER1,EPAS1,HCK,LY6E,NRF1,PDCD6IP,PLD1,PLIN3,ZC3HAV1	12
Cellular Movement	Cell movement	9.78e-07	Increased	1.283	ABCB4,ABCC4,ACACA,ACKR4,ADAM19,ADORA1,AHCY,AKAP9,ANXA5,AQP5,AQP9,AREG,ARFGEF2,ARHGEF12,ARID1A,ASH1L,BACH2,BID,C5,CA9,CAB39L,CARD10,CASP8,CBL,CCL20,CCR6,CCR7,CD151,CD28,CD36,CDK1,CEMIP,CFH,CHST1,CLDN1,CNP,CNTN2,CYP1B1,DAAM2,DACH1,DDHD1,DDX3X,DIAPH2,DICER1,DIP2A,DUSP3,EPAS1,EPHX2,EREG,ESR2,F13A1,FAAH,FABP4,FGF19,G6PC3,GALNT2,GAP43,GAS2L1,GREB1,HCK,HECTD1,HTT,HYAL2,IGFBP2,IQSEC1,ITPKA,JAM2,KLF4,LAMB…	127
Hereditary Disorder,Neurological Disease,Organismal Injury and Abnormalities	Familial encephalopathy	1.97e-07	Increased	1.247	ACHE,ADRA1B,ADRA2B,AFF4,AHCY,ARFGEF2,ARID1A,ARSI,ASAH1,ASH1L,ATXN7,C5,C7,CA9,CACNA1B,CASP8,CCDC88C,CD36,CDK13,CEP85L,CNTN2,COQ5,CYCS,CYP51A1,DAAM2,DARS1,DDHD1,DDX3X,DEGS1,DIP2B,EPHX2,FDFT1,FXN,GABRB2,GAP43,GLS,GRIK1,GRIN3B,HEXA,HTT,KCNIP2,KLF4,LAMP2,LARGE1,LDHA,LPL,LY6E,MAOB,MAP2,MED13L,MEF2C,MPV17,MPZ,MTHFS,MYO5A,NELL2,NPY,NRF1,PDHX,PERP,PIGC,PLA2G2E,PLAT,PLK2,POMGNT1,PPP2R5D,PRUNE1,PUS7,RRM2B,S…	86
Cell Death and Survival	Cell survival	7.97e-05	Increased	1.201	ABCB4,ACACA,ACHE,ADORA1,ANXA5,AREG,ARFGEF2,ARID1A,ASAH1,BAK1,BID,BIRC5,C5,CA9,CAB39L,CARD10,CASP8,CBL,CCR7,CD151,CD28,CDK1,CFH,CHKA,CYP1B1,DDX3X,DENND4A,DICER1,EPAS1,EREG,ESR2,FANCM,GATA4,GLS,GRB10,HCK,HIPK1,HTT,IGFBP2,INSIG1,KLF4,KSR1,LAMB3,LAMP2,LDHA,MDM4,MEF2C,MFAP5,MICAL2,MMP13,MTMR12,NELL2,NFAT5,NPY,NRF1,NUP210,OXSM,PHLPP2,PIK3C2A,PLAT,PLCG2,PLK2,PROM1,RRM2B,SCD,SERPINF1,SLC11A1,SLC2A2,SMAD1…	81
Amino Acid Metabolism	Quantity of amino acids	3.33e-07	Increased	1.187	C5,CCR7,CD28,CFH,DENND3,EPAS1,FAAH,FABP3,GCGR,GGT1,GLS,HTT,LAMP2,MTR,NPY,RGN,SLC1A6,SLC22A4,SLC6A18,VEGFA	20
Embryonic Development,Organismal Development	Development of abdomen	0.000476	Increased	1.153	AACS,AKAP9,AREG,ASH1L,BAK1,BTBD7,CCR6,CCR7,CSHL1,DICER1,EPAS1,EREG,ESR2,FRAS1,FREM1,GATA4,GGT1,GJA4,HEYL,HTT,IGFBP2,LY6E,MDM4,MPV17,NIPBL,NRG4,OSR1,PLAT,RRM2B,SALL1,SLC5A1,SMAD1,TYRO3,VEGFA,VEGFC,ZP3	36
Connective Tissue Disorders,Organismal Injury and Abnormalities,Tissue Morphology	Deterioration of connective tissue	5.02e-05	Increased	1.132	ADRA1B,ADRA2B,AKR1A1,AREG,BID,C5,CD28,ESR2,FDFT1,GABRB2,GRIN3B,MMP13,MTF1,PLCG2,SCN9A,TNFAIP3,TSPO	17
Cardiovascular Disease,Organismal Injury and Abnormalities	Failure of heart	5.64e-05	Increased	1.132	ACHE,ADORA1,ADRA1B,ADRA2B,AKAP9,AMY2A,BIRC5,CA9,CACNA1B,CASP8,CD36,CYP51A1,DICER1,GABRB2,GATA4,GRIN3B,HTT,PLAT,PPP2R5D,STAB2,TSPO,VEGFA	22
Cellular Movement	Migration of cells	3.33e-06	Increased	1.13	ABCB4,ABCC4,ACACA,ADAM19,ADORA1,AHCY,AKAP9,ANXA5,AQP5,AQP9,AREG,ARFGEF2,ARHGEF12,ARID1A,BACH2,BID,C5,CA9,CAB39L,CARD10,CASP8,CBL,CCL20,CCR6,CCR7,CD151,CD28,CD36,CDK1,CEMIP,CFH,CHST1,CLDN1,CNP,CNTN2,CYP1B1,DAAM2,DACH1,DDX3X,DIAPH2,DICER1,DIP2A,DUSP3,EPAS1,EPHX2,EREG,ESR2,F13A1,FAAH,FABP4,FGF19,G6PC3,GALNT2,GREB1,HCK,HECTD1,HTT,HYAL2,IGFBP2,IQSEC1,ITPKA,JAM2,KLF4,LAMB3,LDHA,MAP2,MEF2C,MMP13,MPZ,NAV…	114
Connective Tissue Disorders,Inflammatory Disease,Inflammatory Response,Organismal Injury and Abnormalities,Skeletal and Muscular Disorders	Inflammation of joint	6.14e-07	Increased	1.115	ACHE,ADRA1B,ADRA2B,AKR1A1,AKR1D1,AQP9,AREG,ART1,BID,BIRC5,C5,CACNA1B,CASP8,CCL20,CCR6,CCR7,CD28,CD36,CEMIP,CNTN2,CRY2,DPYS,EPAS1,EPHX2,F13A1,FABP4,FDFT1,GABRB2,GALNT2,GRB10,HCK,HEXA,HTT,HYAL2,KSR1,LPIN1,LY6E,MCTP2,MMP13,NPY,NXPE3,PHACTR3,PLAT,PLCG2,PSTPIP1,RAMP2,RBP7,RIMS1,SCN9A,SERINC2,SLC11A1,SLC1A6,SLC22A4,TFPI2,TIE1,TIMP4,TJP1,TNFAIP3,TP53BP1,TSPO,TYRO3,VEGFA,VIM,ZMYND8	64
Connective Tissue Disorders,Inflammatory Disease,Organismal Injury and Abnormalities,Skeletal and Muscular Disorders	Rheumatic Disease	9.7e-06	Increased	1.115	ACHE,ADRA1B,ADRA2B,AKR1A1,AKR1D1,AQP9,AREG,ART1,BAK1,BID,BIRC5,BPI,C1QB,C5,CACNA1B,CASP8,CCL20,CCR6,CCR7,CD28,CD36,CEMIP,CFH,CNTN2,CRY2,DGAT2,DPYS,EPAS1,EPHX2,ESR2,F13A1,FABP4,FDFT1,GABRB2,GALNT2,GRB10,HCK,HEXA,HTT,HYAL2,KCNIP2,KSR1,LPIN1,LY6E,MCTP2,MMP13,NELL2,NLRC5,NPY,NXPE3,PHACTR3,PLAT,PLCG2,PSTPIP1,RAMP2,RBP7,RIMS1,SCN9A,SERINC2,SLC11A1,SLC1A6,SLC22A4,TFPI2,TIE1,TIMP4,TJP1,TNFAIP3,TP53BP1,TS…	73
Tissue Morphology	Quantity of cells	7.12e-07	Increased	1.106	ACACA,ACHE,ACKR4,ADRA1B,AFF1,AKR1A1,ARID1A,ATXN7,BACH2,BAK1,BATF3,BID,BIRC5,C5,CA9,CASP8,CBL,CCL20,CCNE1,CCR6,CCR7,CD151,CD28,CD36,CFH,CHIA,CHST1,CNTN2,COMT,CRY2,CSHL1,DACH1,DDX3X,DENND4A,DICER1,DUSP3,EEA1,EPAS1,EPHX2,ESR2,F13A1,FAAH,Foxp2,FXN,FZD9,G6PC3,GAS2L1,GATA4,GCGR,GGT1,GLS,Gulo,HCK,HEYL,HIPK1,HSD17B7,HTT,HYAL2,IGFBP2,JAM2,KLF4,KMT2E,KSR1,MDM4,MEF2C,MFAP5,MMP13,MPZ,MYO5A,NFASC,NFAT5,NFATC3…	105
Organismal Injury and Abnormalities	Blood clot	0.000144	Increased	1.084	ABCC4,ACACA,ANXA5,ATP2A3,C5,CD36,CFH,CNP,DACH1,F13A1,LPL,PIK3C2A,PLAT,RIPK4,SERPINE2,TYRO3,VEGFA,VEGFC	18
Neurological Disease,Organismal Injury and Abnormalities	Seizure disorder	5.65e-06			ABCC5,ACHE,ADRA1B,ADRA2B,ASAH1,BAK1,BID,C1QB,C5,CA9,CACNA1B,CEMIP,CNTN2,FZD9,GABRB2,GAP43,GLS,GRIK1,GRIN3B,HEXA,HTT,KCNIP2,LAMB3,MEF2C,MTHFS,NPY,PIGC,PLAT,PLK2,RIMS1,SCARB2,SCN9A,SERPINE2,SLC10A4,SMAD1,SYNJ1,TSPO,TYRO3	38
Cancer,Endocrine System Disorders,Organismal Injury and Abnormalities	Nonpituitary endocrine tumor	2.94e-30			AACS,ABCA5,ABCB4,ABCC4,ABCC5,ABHD12B,ABHD17A,ACAT2,ACHE,ACSS1,ADAM19,ADGRG2,ADRA1B,ADRA2B,AFF1,AFF4,AGMAT,AGMO,AHCY,AKAP9,AKR1A1,AKR1D1,ALG1,AMN,AMY2A,ANKDD1A,ANKRD33B,ANXA5,APMAP,AQP5,AREG,AREL1,ARFGEF2,ARHGEF12,ARID1A,ASAH1,ASH1L,ASXL3,ATAD2B,ATG2B,ATP13A3,ATP13A4,ATP2A3,ATP6V1E1,ATXN7,BACH2,BAK1,BATF3,BCKDHB,BDP1,BID,BIRC5,BPI,BRSK2,BTBD7,C1orf52,C1QB,C2CD2L,C4BPA,C5,C7,CA9,CAB39L,CACNA1B,CAMS…	415
Cancer,Endocrine System Disorders,Organismal Injury and Abnormalities	Endocrine carcinoma	5.38e-29			AACS,ABCA5,ABCB4,ABCC4,ABCC5,ABHD12B,ABHD17A,ACAT2,ACHE,ACSS1,ADAM19,ADGRG2,AFF1,AFF4,AGMAT,AGMO,AHCY,AKAP9,AKR1A1,AKR1D1,ALG1,AMN,AMY2A,ANKDD1A,ANKRD33B,ANXA5,APMAP,AQP5,AREG,AREL1,ARFGEF2,ARHGEF12,ARID1A,ASAH1,ASH1L,ASXL3,ATAD2B,ATG2B,ATP13A3,ATP13A4,ATP2A3,ATP6V1E1,ATXN7,BACH2,BAK1,BATF3,BCKDHB,BDP1,BID,BIRC5,BPI,BRSK2,BTBD7,C1orf52,C1QB,C2CD2L,C4BPA,C5,C7,CA9,CAB39L,CACNA1B,CAMSAP1,CARD10,CAS…	410
Cancer,Endocrine System Disorders,Organismal Injury and Abnormalities	Thyroid carcinoma	5.84e-29			AACS,ABCA5,ABCB4,ABCC4,ABCC5,ABHD12B,ABHD17A,ACAT2,ACHE,ACSS1,ADAM19,ADGRG2,AFF1,AFF4,AGMAT,AGMO,AHCY,AKAP9,AKR1A1,AKR1D1,ALG1,AMN,AMY2A,ANKDD1A,ANKRD33B,ANXA5,APMAP,AQP5,AREG,AREL1,ARFGEF2,ARHGEF12,ARID1A,ASAH1,ASH1L,ASXL3,ATAD2B,ATG2B,ATP13A3,ATP13A4,ATP2A3,ATP6V1E1,ATXN7,BACH2,BAK1,BATF3,BCKDHB,BDP1,BID,BIRC5,BPI,BRSK2,BTBD7,C1orf52,C1QB,C2CD2L,C4BPA,C5,C7,CA9,CAB39L,CACNA1B,CAMSAP1,CARD10,CAS…	409
Cancer,Endocrine System Disorders,Organismal Injury and Abnormalities	Thyroid gland tumor	7.12e-29			AACS,ABCA5,ABCB4,ABCC4,ABCC5,ABHD12B,ABHD17A,ACAT2,ACHE,ACSS1,ADAM19,ADGRG2,AFF1,AFF4,AGMAT,AGMO,AHCY,AKAP9,AKR1A1,AKR1D1,ALG1,AMN,AMY2A,ANKDD1A,ANKRD33B,ANXA5,APMAP,AQP5,AREG,AREL1,ARFGEF2,ARHGEF12,ARID1A,ASAH1,ASH1L,ASXL3,ATAD2B,ATG2B,ATP13A3,ATP13A4,ATP2A3,ATP6V1E1,ATXN7,BACH2,BAK1,BATF3,BCKDHB,BDP1,BID,BIRC5,BPI,BRSK2,BTBD7,C1orf52,C1QB,C2CD2L,C4BPA,C5,C7,CA9,CAB39L,CACNA1B,CAMSAP1,CARD10,CAS…	410
Cancer,Organismal Injury and Abnormalities	Neck neoplasm	1.22e-28			AACS,ABCA5,ABCB4,ABCC4,ABCC5,ABHD12B,ABHD17A,ACAT2,ACHE,ACSS1,ADAM19,ADGRG2,ADORA1,AFF1,AFF4,AGMAT,AGMO,AHCY,AKAP9,AKR1A1,AKR1D1,ALG1,AMN,AMY2A,ANKDD1A,ANKRD33B,ANXA5,APMAP,AQP5,AREG,AREL1,ARFGEF2,ARHGEF12,ARID1A,ASAH1,ASH1L,ASXL3,ATAD2B,ATG2B,ATP13A3,ATP13A4,ATP2A3,ATP6V1E1,ATXN7,BACH2,BAK1,BATF3,BCKDHB,BDP1,BID,BIRC5,BPI,BRSK2,BTBD7,C1orf52,C1QB,C2CD2L,C4BPA,C5,C7,CA9,CAB39L,CACNA1B,CAMSAP1,CAR…	412
Cancer,Organismal Injury and Abnormalities	Cancer of secretory structure	2.38e-28			AACS,ABCA5,ABCB4,ABCC4,ABCC5,ABHD12B,ABHD17A,ACAT2,ACHE,ACSS1,ADAM19,ADGRG2,ADRA1B,ADRA2B,AFF1,AFF4,AGMAT,AGMO,AHCY,AKAP9,AKR1A1,AKR1D1,ALG1,AMN,AMY2A,ANKDD1A,ANKRD33B,ANXA5,APMAP,AQP5,AREG,AREL1,ARFGEF2,ARHGEF12,ARHGEF38,ARID1A,ASAH1,ASH1L,ASXL3,ATAD2B,ATG2B,ATP13A3,ATP13A4,ATP2A3,ATP6V1E1,ATXN7,BACH2,BAK1,BATF3,BCKDHB,BDP1,BID,BIRC5,BPI,BRSK2,BTBD7,BTD,C1orf52,C1QB,C2CD2L,C4BPA,C5,C7,CA9,CAB39L…	434
Cancer,Organismal Injury and Abnormalities	Head and neck carcinoma	1.92e-27			AACS,ABCA5,ABCB4,ABCC4,ABCC5,ABHD12B,ABHD17A,ACAT2,ACHE,ACSS1,ADAM19,ADGRG2,ADORA1,AFF1,AFF4,AGMAT,AGMO,AHCY,AKAP9,AKR1A1,AKR1D1,ALG1,AMN,AMY2A,ANKDD1A,ANKRD33B,ANXA5,APMAP,AQP5,AREG,AREL1,ARFGEF2,ARHGEF12,ARID1A,ARSI,ASAH1,ASH1L,ASXL3,ATAD2B,ATG2B,ATP13A3,ATP13A4,ATP2A3,ATP6V1E1,ATXN7,BACH2,BAK1,BATF3,BCKDHB,BDP1,BID,BIRC5,BPI,BRSK2,BTBD7,C1orf52,C1QB,C2CD2L,C4BPA,C5,C7,CA9,CAB39L,CACNA1B,CAMSAP…	419
Cancer,Organismal Injury and Abnormalities	Head and neck tumor	2.38e-27			AACS,ABCA5,ABCB4,ABCC4,ABCC5,ABHD12B,ABHD17A,ACAT2,ACHE,ACSS1,ADAM19,ADGRG2,ADORA1,ADRA2B,AFF1,AFF4,AGMAT,AGMO,AHCY,AKAP9,AKR1A1,AKR1D1,ALG1,AMN,AMY2A,ANKDD1A,ANKRD33B,ANXA5,APMAP,AQP5,AREG,AREL1,ARFGEF2,ARHGEF12,ARID1A,ARSI,ASAH1,ASH1L,ASXL3,ATAD2B,ATG2B,ATP13A3,ATP13A4,ATP2A3,ATP6V1E1,ATXN7,BACH2,BAK1,BATF3,BCKDHB,BDP1,BID,BIRC5,BPI,BRSK2,BTBD7,C1orf52,C1QB,C2CD2L,C4BPA,C5,C7,CA9,CAB39L,CACNA1B…	423
Cancer,Organismal Injury and Abnormalities	Head and neck cancer	3.02e-27			AACS,ABCA5,ABCB4,ABCC4,ABCC5,ABHD12B,ABHD17A,ACAT2,ACHE,ACSS1,ADAM19,ADGRG2,ADORA1,AFF1,AFF4,AGMAT,AGMO,AHCY,AKAP9,AKR1A1,AKR1D1,ALG1,AMN,AMY2A,ANKDD1A,ANKRD33B,ANXA5,APMAP,AQP5,AREG,AREL1,ARFGEF2,ARHGEF12,ARID1A,ARSI,ASAH1,ASH1L,ASXL3,ATAD2B,ATG2B,ATP13A3,ATP13A4,ATP2A3,ATP6V1E1,ATXN7,BACH2,BAK1,BATF3,BCKDHB,BDP1,BID,BIRC5,BPI,BRSK2,BTBD7,C1orf52,C1QB,C2CD2L,C4BPA,C5,C7,CA9,CAB39L,CACNA1B,CAMSAP…	420
Cancer,Organismal Injury and Abnormalities	Adenocarcinoma	3.7e-25			AACS,ABCA5,ABCB4,ABCC4,ABCC5,ABHD12B,ABHD17A,ACAT2,ACHE,ACKR4,ACSS1,ADAM19,ADGRG2,ADORA1,ADRA1B,ADRA2B,AFF1,AFF4,AGMO,AHCY,AKAP9,AKR1A1,ALG1,AMN,AMY2A,ANKDD1A,ANKRD33B,ANXA5,APMAP,AQP9,AREG,AREL1,ARFGEF2,ARHGEF12,ARHGEF38,ARID1A,ARSI,ART1,ASAH1,ASB8,ASH1L,ASXL3,ATAD2B,ATG2B,ATP13A3,ATP13A4,ATP2A3,ATP6V1E1,ATXN7,BACH2,BAK1,BDP1,BID,BIRC5,BPI,BRSK2,BTBD7,BTD,C1orf52,C1QB,C1QC,C2CD2L,C4BPA,C5,C7,CA9…	435
Cancer,Organismal Injury and Abnormalities	Abdominal adenocarcinoma	3.36e-24			AACS,ABCA5,ABCB4,ABCC4,ABCC5,ABHD12B,ABHD17A,ACAT2,ACHE,ACKR4,ACSS1,ADAM19,ADGRG2,ADORA1,ADRA1B,ADRA2B,AFF1,AFF4,AGMO,AHCY,AKAP9,AKR1A1,ALG1,AMN,AMY2A,ANKDD1A,ANKRD33B,ANXA5,APMAP,AQP9,AREG,AREL1,ARFGEF2,ARHGEF12,ARHGEF38,ARID1A,ARSI,ART1,ASAH1,ASB8,ASH1L,ASXL3,ATAD2B,ATG2B,ATP13A3,ATP13A4,ATP2A3,ATP6V1E1,ATXN7,BACH2,BAK1,BDP1,BID,BIRC5,BPI,BRSK2,BTBD7,BTD,C1orf52,C1QB,C1QC,C2CD2L,C4BPA,C5,C7,CA9…	427
Cancer,Gastrointestinal Disease,Organismal Injury and Abnormalities	Large intestine carcinoma	1.77e-22			AACS,ABCA5,ABCB4,ABCC4,ABCC5,ABHD17A,ACHE,ACKR4,ACSS1,ADAM19,ADGRG2,ADORA1,ADRA1B,AFF1,AFF4,AGMO,AHCY,AKAP9,AKR1A1,ALG1,AMN,AMY2A,ANKDD1A,ANKRD33B,APMAP,AQP9,AREL1,ARFGEF2,ARHGEF12,ARHGEF38,ARID1A,ARSI,ART1,ASAH1,ASB8,ASH1L,ASXL3,ATAD2B,ATG2B,ATP13A3,ATP13A4,ATP2A3,ATP6V1E1,ATXN7,BACH2,BAK1,BDP1,BID,BIRC5,BPI,BRSK2,BTBD7,BTD,C1orf52,C1QB,C1QC,C2CD2L,C4BPA,C5,C7,CAB39L,CACNA1B,CAMSAP1,CARD10,CASP8…	384
Cancer,Gastrointestinal Disease,Organismal Injury and Abnormalities	Gastrointestinal carcinoma	3.47e-22			AACS,ABCA5,ABCB4,ABCC4,ABCC5,ABHD17A,ACHE,ACKR4,ACSS1,ADAM19,ADGRG2,ADORA1,ADRA1B,AFF1,AFF4,AGMO,AHCY,AKAP9,AKR1A1,ALG1,AMN,AMY2A,ANKDD1A,ANKRD33B,APMAP,AQP9,AREG,AREL1,ARFGEF2,ARHGEF12,ARHGEF38,ARID1A,ARSI,ART1,ASAH1,ASB8,ASH1L,ASXL3,ATAD2B,ATG2B,ATP13A3,ATP13A4,ATP2A3,ATP6V1E1,ATXN7,BACH2,BAK1,BDP1,BID,BIRC5,BPI,BRSK2,BTBD7,BTD,C1orf52,C1QB,C1QC,C2CD2L,C4BPA,C5,C7,CA9,CAB39L,CACNA1B,CAMSAP1,CAR…	397
Cancer,Gastrointestinal Disease,Organismal Injury and Abnormalities	Gastrointestinal adenocarcinoma	6.78e-22			AACS,ABCA5,ABCB4,ABCC4,ABCC5,ABHD17A,ACHE,ACKR4,ACSS1,ADAM19,ADGRG2,ADORA1,ADRA1B,AFF1,AFF4,AGMO,AHCY,AKAP9,AKR1A1,ALG1,AMN,AMY2A,ANKDD1A,ANKRD33B,APMAP,AQP9,AREG,AREL1,ARFGEF2,ARHGEF12,ARHGEF38,ARID1A,ARSI,ART1,ASAH1,ASB8,ASH1L,ASXL3,ATAD2B,ATG2B,ATP13A3,ATP13A4,ATP2A3,ATP6V1E1,ATXN7,BACH2,BAK1,BDP1,BID,BIRC5,BPI,BRSK2,BTBD7,BTD,C1orf52,C1QB,C1QC,C2CD2L,C4BPA,C5,C7,CAB39L,CACNA1B,CAMSAP1,CARD10,…	387
Cancer,Gastrointestinal Disease,Organismal Injury and Abnormalities	Large intestine adenocarcinoma	9.94e-22			AACS,ABCA5,ABCB4,ABCC4,ABCC5,ABHD17A,ACHE,ACKR4,ACSS1,ADAM19,ADGRG2,ADORA1,ADRA1B,AFF1,AFF4,AGMO,AHCY,AKAP9,AKR1A1,ALG1,AMN,AMY2A,ANKDD1A,ANKRD33B,APMAP,AQP9,AREL1,ARFGEF2,ARHGEF12,ARHGEF38,ARID1A,ARSI,ART1,ASAH1,ASB8,ASH1L,ASXL3,ATAD2B,ATG2B,ATP13A3,ATP13A4,ATP2A3,ATP6V1E1,ATXN7,BACH2,BAK1,BDP1,BID,BIRC5,BPI,BRSK2,BTBD7,BTD,C1orf52,C1QB,C1QC,C2CD2L,C4BPA,C5,C7,CAB39L,CACNA1B,CAMSAP1,CARD10,CASP8…	380
Cancer,Organismal Injury and Abnormalities	Abdominal carcinoma	1.65e-21			AACS,ABCA5,ABCB4,ABCC4,ABCC5,ABHD12B,ABHD17A,ACAT2,ACHE,ACKR4,ACSS1,ADAM19,ADGRG2,ADORA1,ADRA1B,ADRA2B,AFF1,AFF4,AGMO,AHCY,AKAP9,AKR1A1,AKR1D1,ALG1,AMN,AMY2A,ANKDD1A,ANKRD33B,ANXA5,APMAP,AQP9,AREG,AREL1,ARFGEF2,ARHGEF12,ARHGEF38,ARID1A,ARSI,ART1,ASAH1,ASB8,ASH1L,ASXL3,ATAD2B,ATG2B,ATP13A3,ATP13A4,ATP2A3,ATP6V1E1,ATXN7,BACH2,BAK1,BDP1,BID,BIRC5,BPI,BRSK2,BTBD7,BTD,C1orf52,C1QB,C1QC,C2CD2L,C4BPA,C5…	439
Cancer,Organismal Injury and Abnormalities,Reproductive System Disease	Breast or gynecological cancer	1.04e-14			ABCA5,ABCB4,ABCC4,ABCC5,ABHD12B,ABHD17A,ADAM19,ADGRG2,ADORA1,ADRA1B,AFF1,AGMO,AKAP9,AKR1A1,AMN,ANKDD1A,ANXA5,AQP9,AREG,ARFGEF2,ARHGEF12,ARID1A,ASH1L,ATAD2B,ATG2B,ATP2A3,BAK1,BDP1,BIRC5,C1QC,C4BPA,C5,C7,CA9,CAB39L,CACNA1B,CAMSAP1,CARD10,CASP8,CBL,CCNE1,CCP110,CCR6,CCR7,CD36,CDK1,CDK13,CDK5RAP1,CEMIP,CEP250,CEP55,CFH,CLCN1,CLDN1,COL24A1,COMT,CPAMD8,CPNE4,CRAT,CRY2,CYCS,CYP1B1,DACH1,DCBLD1,DDHD1,DDX…	258
Cancer,Organismal Injury and Abnormalities	Genitourinary adenocarcinoma	3.64e-14			ABCA5,ABCB4,ABCC4,ABCC5,ABHD12B,ABHD17A,ADAM19,ADGRG2,ADORA1,ADRA1B,ADRA2B,AFF1,AGMO,AKAP9,AKR1A1,ANKDD1A,ANXA5,AQP9,ARFGEF2,ARHGEF12,ARHGEF38,ARID1A,ASH1L,ASXL3,ATAD2B,ATG2B,ATP13A3,ATP13A4,ATP2A3,BDP1,BIRC5,BRSK2,BTD,C1QC,C2CD2L,C4BPA,C5,C7,CA9,CAB39L,CACNA1B,CAMSAP1,CARD10,CASP8,CBL,CCDC186,CCDC88C,CCNE1,CCP110,CCR6,CD36,CDK13,CDK18,CDK5RAP1,CEP170B,CEP55,CFH,CHIA,CLCN1,CNP,CNTN2,COL24A1,COMT,…	272
Cancer,Organismal Injury and Abnormalities	Anogenital cancer	3.99e-14			ABCA5,ABCB4,ABCC4,ABCC5,ABHD12B,ABHD17A,ACHE,ADAM19,ADGRG2,ADORA1,ADRA1B,ADRA2B,AFF1,AGMO,AKAP9,AKR1A1,AMN,ANKDD1A,ANXA5,AQP9,AREG,ARFGEF2,ARHGEF12,ARHGEF38,ARID1A,ASH1L,ASXL3,ATAD2B,ATG2B,ATP13A4,ATP2A3,BAK1,BDP1,BIRC5,BRSK2,BTD,C1QC,C4BPA,C5,C7,CA9,CAB39L,CACNA1B,CAMSAP1,CARD10,CASP8,CBL,CCDC88C,CCNE1,CCP110,CCR6,CCR7,CD36,CDK1,CDK13,CDK18,CDK5RAP1,CEMIP,CEP170B,CEP250,CEP55,CFH,CHIA,CLCN1,CLDN…	311
Cancer,Organismal Injury and Abnormalities	Development of adenocarcinoma	1.13e-13			ABCA5,ABCB4,ABCC4,ABCC5,ABHD12B,ABHD17A,ADAM19,ADGRG2,ADORA1,ADRA1B,AFF1,AGMO,AKAP9,AKR1A1,ALG1,ANKDD1A,ANXA5,AQP9,AREG,ARFGEF2,ARHGEF12,ARID1A,ASAH1,ASH1L,ASXL3,ATAD2B,ATG2B,ATP13A3,ATP2A3,BDP1,C1QC,C2CD2L,C4BPA,C5,C7,CA9,CAB39L,CACNA1B,CAMSAP1,CARD10,CASP8,CBL,CCDC186,CCNE1,CCR6,CD36,CDK1,CDK13,CDK5RAP1,CEP55,CFH,CLCN1,CLDN1,CNTN2,COL24A1,COMT,CPAMD8,CRY2,CWH43,CYP1B1,DAGLA,DDHD1,DDX3X,DEGS1,DE…	231
Cancer,Organismal Injury and Abnormalities	Genitourinary carcinoma	1.25e-13			ABCA5,ABCB4,ABCC4,ABCC5,ABHD12B,ABHD17A,ACHE,ADAM19,ADGRG2,ADORA1,ADRA1B,ADRA2B,AFF1,AFF4,AGMO,AKAP9,AKR1A1,ANKDD1A,ANXA5,AQP9,ARFGEF2,ARHGEF12,ARHGEF38,ARID1A,ASH1L,ASXL3,ATAD2B,ATG2B,ATP13A3,ATP13A4,ATP2A3,BDP1,BIRC5,BRSK2,BTBD7,BTD,C1QC,C2CD2L,C4BPA,C5,C7,CA9,CAB39L,CACNA1B,CAMSAP1,CARD10,CASP8,CBL,CCDC186,CCDC88C,CCNE1,CCP110,CCR6,CD36,CDK13,CDK18,CDK5RAP1,CEMIP,CEP170B,CEP55,CFH,CHIA,CLCN1,C…	296
Cancer,Organismal Injury and Abnormalities	Malignant solid organ tumor	2.07e-13			AACS,ABCA5,ABCB4,ABCC4,ABCC5,ABHD12B,ACHE,ACKR4,ADAM19,ADORA1,AFF1,AFF4,AGMAT,AGMO,AKAP9,AKR1A1,AKR1D1,ALG1,ANKRD33B,ANXA5,AQP9,AREG,ARFGEF2,ARHGEF12,ARID1A,ARSI,ART1,ASAH1,ASH1L,ASXL3,ATG2B,ATP13A3,ATP13A4,ATP2A3,ATP6V1E1,ATXN7,BACH2,BAK1,BCKDHB,BDP1,BIRC5,BPI,BRSK2,BTBD7,BTD,C1QC,C2CD2L,C4BPA,C5,C7,CACNA1B,CAMSAP1,CARD10,CASP8,CBL,CCDC186,CCDC88C,CCR6,CCR7,CD28,CD36,CDK18,CDK5RAP1,CEMIP,CEP170B…	302
Cancer,Organismal Injury and Abnormalities,Reproductive System Disease	Genital tract cancer	7.52e-13			ABCA5,ABCB4,ABCC4,ABCC5,ABHD12B,ABHD17A,ACHE,ADAM19,ADGRG2,ADORA1,ADRA1B,ADRA2B,AFF1,AGMO,AKAP9,AKR1A1,ANKDD1A,ANXA5,AQP9,ARFGEF2,ARHGEF12,ARHGEF38,ARID1A,ASH1L,ASXL3,ATAD2B,ATG2B,ATP13A4,ATP2A3,BDP1,BIRC5,BRSK2,BTD,C1QC,C4BPA,C5,C7,CA9,CAB39L,CACNA1B,CAMSAP1,CARD10,CASP8,CBL,CCDC88C,CCNE1,CCR6,CCR7,CD36,CDK1,CDK13,CDK18,CDK5RAP1,CEMIP,CEP170B,CEP55,CFH,CHIA,CLCN1,CLPTM1L,CNP,CNTN2,COL24A1,COMT,C…	280
Cancer,Organismal Injury and Abnormalities	Pelvic adenocarcinoma	8.66e-13			ABCA5,ABCB4,ABCC4,ABCC5,ABHD12B,ABHD17A,ADAM19,ADGRG2,ADORA1,ADRA1B,ADRA2B,AFF1,AGMO,AKAP9,AKR1A1,ANKDD1A,AQP9,ARFGEF2,ARHGEF12,ARHGEF38,ARID1A,ASH1L,ASXL3,ATAD2B,ATG2B,ATP13A4,ATP2A3,BDP1,BIRC5,BRSK2,BTD,C1QC,C4BPA,C5,C7,CAB39L,CACNA1B,CAMSAP1,CARD10,CASP8,CBL,CCDC88C,CCNE1,CCR6,CD36,CDK13,CDK18,CDK5RAP1,CEP170B,CEP55,CFH,CHIA,CLCN1,CNP,CNTN2,COL24A1,COMT,CPAMD8,CPNE4,CPNE7,CRAT,CRY2,CWH43,CYP51…	248
Cancer,Organismal Injury and Abnormalities,Reproductive System Disease	Genital tumor	1.4e-12			ABCA5,ABCB4,ABCC4,ABCC5,ABHD12B,ABHD17A,ACHE,ADAM19,ADGRG2,ADORA1,ADRA1B,ADRA2B,AFF1,AGMO,AKAP9,AKR1A1,ANKDD1A,ANXA5,AQP9,ARFGEF2,ARHGEF12,ARHGEF38,ARID1A,ARSL,ASH1L,ASXL3,ATAD2B,ATG2B,ATP13A4,ATP2A3,BDP1,BIRC5,BRSK2,BTD,C1QC,C4BPA,C5,C7,CA9,CAB39L,CACNA1B,CAMSAP1,CARD10,CASP8,CBL,CCDC88C,CCNE1,CCR6,CCR7,CD36,CDK1,CDK13,CDK18,CDK5RAP1,CEMIP,CEP170B,CEP55,CFH,CHIA,CLCN1,CLPTM1L,CNP,CNTN2,COL24A1,C…	283
Cancer,Gastrointestinal Disease,Organismal Injury and Abnormalities	Colorectal carcinoma	1.45e-12			ABCA5,ABCC4,ABCC5,ABHD17A,ACKR4,ADAM19,ADORA1,ADRA1B,AFF1,AFF4,AGMO,AKAP9,ALG1,AMY2A,AQP9,AREL1,ARHGEF38,ARID1A,ARSI,ART1,ASH1L,ASXL3,ATG2B,ATP13A3,ATP13A4,ATP2A3,ATP6V1E1,ATXN7,BACH2,BAK1,BDP1,BIRC5,BPI,BRSK2,BTBD7,C2CD2L,C4BPA,C7,CAB39L,CACNA1B,CAMSAP1,CARD10,CASP8,CBL,CCDC186,CCP110,CDC14A,CDK13,CDK5RAP1,CEP170B,CEP250,CEP55,CEP85L,CFH,CLCN1,CLPTM1L,CNP,CNPY2,COL24A1,CPAMD8,CRAT,CRY2,CYP1B1,CY…	219
Cancer,Dermatological Diseases and Conditions,Organismal Injury and Abnormalities	Cutaneous melanoma	2.33e-12			AACS,ABCA5,ABCB4,ABCC4,ABHD12B,ACHE,ACKR4,ADAM19,ADORA1,AFF4,AGMAT,AGMO,AKAP9,AKR1A1,AKR1D1,ALG1,ANKRD33B,ANXA5,AQP9,AREG,ARFGEF2,ARHGEF12,ARID1A,ARSI,ART1,ASAH1,ASH1L,ASXL3,ATG2B,ATP13A3,ATP13A4,ATP2A3,ATP6V1E1,ATXN7,BACH2,BCKDHB,BDP1,BIRC5,BPI,BRSK2,BTBD7,BTD,C1QC,C2CD2L,C4BPA,C5,C7,CACNA1B,CAMSAP1,CARD10,CASP8,CBL,CCDC186,CCDC88C,CCR6,CCR7,CD28,CD36,CDK18,CDK5RAP1,CEMIP,CEP170B,CEP250,CEP55,CF…	283
Cancer,Dermatological Diseases and Conditions,Organismal Injury and Abnormalities	Skin cancer	3.1e-12			AACS,ABCA5,ABCB4,ABCC4,ABHD12B,ACHE,ACKR4,ADAM19,ADORA1,AFF1,AFF4,AGMAT,AGMO,AKAP9,AKR1A1,AKR1D1,ALG1,ANKRD33B,ANXA5,AQP9,AREG,ARFGEF2,ARHGEF12,ARID1A,ARSI,ART1,ASAH1,ASH1L,ASXL3,ATG2B,ATP13A3,ATP13A4,ATP2A3,ATP6V1E1,ATXN7,BACH2,BAK1,BCKDHB,BDP1,BIRC5,BPI,BRSK2,BTBD7,BTD,C1QC,C2CD2L,C4BPA,C5,C7,CACNA1B,CAMSAP1,CARD10,CASP8,CBL,CCDC186,CCDC88C,CCR6,CCR7,CD28,CD36,CDK18,CDK5RAP1,CEMIP,CEP170B,CEP25…	294
Cancer,Organismal Injury and Abnormalities,Reproductive System Disease	Tumorigenesis of reproductive tract	3.95e-12			ABCA5,ABCB4,ABCC4,ABHD12B,ABHD17A,ADAM19,ADGRG2,ADORA1,ADRA1B,ADRA2B,AFF1,AGMO,AKAP9,AKR1A1,ANKDD1A,ANXA5,AQP9,ARFGEF2,ARHGEF12,ARID1A,ARSL,ASH1L,ATAD2B,ATG2B,ATP2A3,BDP1,BIRC5,C1QC,C4BPA,C5,C7,CA9,CAB39L,CACNA1B,CAMSAP1,CARD10,CASP8,CBL,CCNE1,CCR6,CD36,CDK1,CDK13,CDK5RAP1,CEMIP,CEP55,CFH,CLCN1,CNP,COL24A1,COMT,CPAMD8,CRY2,CYP1B1,DACH1,DDHD1,DDX3X,DENND3,DENND4A,DENND4C,DIAPH2,DICER1,DIP2B,DNAI3,…	211
Cancer,Organismal Injury and Abnormalities,Reproductive System Disease	Female genital neoplasm	5.04e-12			ABCA5,ABCB4,ABCC4,ABHD12B,ABHD17A,ADAM19,ADGRG2,ADORA1,ADRA1B,ADRA2B,AFF1,AGMO,AKAP9,AKR1A1,ANKDD1A,ANXA5,AQP9,ARFGEF2,ARHGEF12,ARID1A,ARSL,ASH1L,ATAD2B,ATG2B,ATP2A3,BDP1,BIRC5,C1QC,C4BPA,C5,C7,CA9,CAB39L,CACNA1B,CAMSAP1,CARD10,CASP8,CBL,CCNE1,CCR6,CD36,CDK1,CDK13,CDK5RAP1,CEMIP,CEP55,CFH,CLCN1,CNP,COL24A1,COMT,CPAMD8,CRY2,CYP1B1,DACH1,DDHD1,DDX3X,DENND3,DENND4A,DENND4C,DIAPH2,DICER1,DIP2B,DNAI3,…	211
Cancer,Organismal Injury and Abnormalities,Reproductive System Disease	Development of genital tumor	6.69e-12			ABCA5,ABCB4,ABCC4,ABHD12B,ABHD17A,ADAM19,ADGRG2,ADORA1,ADRA1B,ADRA2B,AFF1,AGMO,AKAP9,AKR1A1,ANKDD1A,ANXA5,AQP9,ARFGEF2,ARHGEF12,ARID1A,ARSL,ASH1L,ATAD2B,ATG2B,ATP2A3,BDP1,BIRC5,C1QC,C4BPA,C5,C7,CA9,CAB39L,CACNA1B,CAMSAP1,CARD10,CASP8,CBL,CCNE1,CCR6,CD36,CDK13,CDK5RAP1,CEMIP,CEP55,CFH,CLCN1,CNP,COL24A1,COMT,CPAMD8,CRY2,CYP1B1,DDHD1,DDX3X,DENND3,DENND4A,DENND4C,DIAPH2,DICER1,DIP2B,DNAI3,DOCK11,DPYS…	204
Cancer,Gastrointestinal Disease,Organismal Injury and Abnormalities	Colorectal adenocarcinoma	7.39e-12			ABCA5,ABCC4,ABCC5,ABHD17A,ACKR4,ADAM19,ADORA1,ADRA1B,AFF1,AFF4,AGMO,AKAP9,ALG1,AMY2A,AQP9,AREL1,ARHGEF38,ARID1A,ARSI,ART1,ASH1L,ASXL3,ATG2B,ATP13A3,ATP13A4,ATP2A3,ATP6V1E1,ATXN7,BACH2,BAK1,BDP1,BIRC5,BPI,BRSK2,BTBD7,C2CD2L,C4BPA,C7,CAB39L,CACNA1B,CAMSAP1,CARD10,CASP8,CBL,CCDC186,CCP110,CDC14A,CDK13,CDK5RAP1,CEP170B,CEP250,CEP55,CEP85L,CFH,CLCN1,CLPTM1L,CNP,CNPY2,COL24A1,CPAMD8,CRAT,CRY2,CYP1B1,CY…	212
Cancer,Organismal Injury and Abnormalities	Pelvic cancer	7.65e-12			ABCA5,ABCB4,ABCC4,ABCC5,ABHD12B,ABHD17A,ADAM19,ADGRG2,ADORA1,ADRA1B,ADRA2B,AFF1,AFF4,AGMO,AKAP9,AKR1A1,ANKDD1A,ANXA5,AQP9,ARFGEF2,ARHGEF12,ARHGEF38,ARID1A,ASH1L,ASXL3,ATAD2B,ATG2B,ATP13A3,ATP13A4,ATP2A3,BDP1,BIRC5,BRSK2,BTBD7,BTD,C1QC,C4BPA,C5,C7,CA9,CAB39L,CACNA1B,CAMSAP1,CARD10,CASP8,CBL,CCDC88C,CCNE1,CCR6,CCR7,CD36,CDK1,CDK13,CDK18,CDK5RAP1,CEMIP,CEP170B,CEP55,CFH,CHIA,CLCN1,CLPTM1L,CNP,CNTN2,…	292
Cancer,Gastrointestinal Disease,Organismal Injury and Abnormalities	Colon cancer	7.9e-12			ABCA5,ABCC4,ABCC5,ACKR4,ADAM19,ADORA1,ADRA1B,AFF1,AFF4,AGMO,AHCY,AKAP9,ALG1,AQP9,AREL1,ARHGEF38,ARID1A,ARSI,ART1,ASH1L,ASXL3,ATG2B,ATP13A3,ATP13A4,ATP2A3,ATP6V1E1,ATXN7,BACH2,BAK1,BDP1,BIRC5,BPI,BRSK2,BTBD7,C2CD2L,C4BPA,CAB39L,CACNA1B,CAMSAP1,CARD10,CASP8,CBL,CCDC186,CCP110,CDC14A,CDK13,CDK5RAP1,CEP170B,CEP250,CEP55,CEP85L,CFH,CLCN1,CLDN1,CLPTM1L,CNP,CNPY2,COL24A1,CPAMD8,CRAT,CRY2,CYP1B1,CYP51A1,…	216
Cancer,Organismal Injury and Abnormalities,Reproductive System Disease	Female genital tract cancer	1.3e-11			ABCA5,ABCB4,ABCC4,ABHD12B,ABHD17A,ADAM19,ADGRG2,ADORA1,AFF1,AGMO,AKAP9,AKR1A1,ANKDD1A,ANXA5,AQP9,ARFGEF2,ARHGEF12,ARID1A,ASH1L,ATAD2B,ATG2B,ATP2A3,BDP1,BIRC5,C1QC,C4BPA,C5,C7,CA9,CAB39L,CACNA1B,CAMSAP1,CARD10,CASP8,CBL,CCNE1,CCR6,CD36,CDK1,CDK13,CDK5RAP1,CEMIP,CEP55,CFH,CLCN1,COL24A1,COMT,CPAMD8,CRY2,CYP1B1,DACH1,DDHD1,DDX3X,DENND3,DENND4A,DENND4C,DIAPH2,DICER1,DIP2B,DNAI3,DOCK11,DPYS,EEA1,EPAS1,…	204
Cancer,Gastrointestinal Disease,Organismal Injury and Abnormalities	Colon carcinoma	3.25e-11			ABCA5,ABCC4,ABCC5,ACKR4,ADAM19,ADORA1,ADRA1B,AFF1,AFF4,AGMO,AKAP9,ALG1,AQP9,AREL1,ARHGEF38,ARID1A,ARSI,ART1,ASH1L,ASXL3,ATG2B,ATP13A3,ATP13A4,ATP2A3,ATP6V1E1,ATXN7,BACH2,BDP1,BIRC5,BPI,BRSK2,BTBD7,C2CD2L,C4BPA,CAB39L,CACNA1B,CAMSAP1,CARD10,CASP8,CBL,CCDC186,CCP110,CDC14A,CDK13,CDK5RAP1,CEP170B,CEP250,CEP55,CEP85L,CFH,CLCN1,CLPTM1L,CNP,CNPY2,COL24A1,CPAMD8,CRAT,CRY2,CYP1B1,CYP51A1,DACH1,DDHD1,DENN…	206
Cancer,Organismal Injury and Abnormalities	Malignant neoplasm of retroperitoneum	4.91e-11			ABCB4,ABCC4,ACAT2,ADAM19,ADGRG2,ADORA1,ADRA2B,AKAP9,ANXA5,AQP9,AREG,AREL1,ARFGEF2,ARHGEF12,ARID1A,ASXL3,ATP13A3,BDP1,BIRC5,BPI,BRSK2,C1orf52,C2CD2L,C5,CA9,CACNA1B,CBL,CCDC186,CCDC88C,CCR6,CCR7,CDC14A,CEMIP,CHKA,CNTN2,COQ5,CPNE7,CRY2,CYP51A1,DDX3X,DENND3,DGAT2,DIAPH2,DICER1,DIP2A,DIP2B,DMXL1,DUSP16,EPAS1,EREG,ESR2,ESYT2,FAAH,FABP4,FAM83B,FDFT1,FGF19,FNIP2,FRAS1,FREM1,FRRS1,FZD9,GABRB2,GALNT2,GAP43…	160
Cancer,Gastrointestinal Disease,Organismal Injury and Abnormalities	Hepatobiliary carcinoma	6.9e-11			ABCA5,ABCB4,ABCC4,ABCC5,ADAM19,ADRA2B,AFF1,AFF4,AKAP9,AKR1D1,ALG1,AMN,ANXA5,APMAP,AREG,AREL1,ARFGEF2,ARHGEF12,ARID1A,ASAH1,ASH1L,ASXL3,ATG2B,ATP2A3,ATP6V1E1,BDP1,BTBD7,C5,C7,CAB39L,CACNA1B,CAMSAP1,CASP8,CCDC186,CCDC88C,CCDC92,CCL20,CCNE1,CCP110,CD36,CDC14A,CDK13,CDK5RAP1,CEP250,CEP85L,CLPTM1L,COL24A1,COMT,CORO2A,CPAMD8,CPNE4,CSHL1,CYP51A1,DAAM2,DACH1,DAGLA,DCAF10,DDHD1,DENND3,DENND4A,DENND4C,DGAT…	215
Cancer,Organismal Injury and Abnormalities,Reproductive System Disease	Uterine tumor	7.6e-11			ABCA5,ABCB4,ADAM19,ADGRG2,ADRA1B,ADRA2B,AFF1,AGMO,AKAP9,ANKDD1A,ANXA5,AQP9,ARFGEF2,ARHGEF12,ARID1A,ARSL,ASH1L,ATAD2B,ATG2B,ATP2A3,BDP1,BIRC5,C1QC,C4BPA,C7,CA9,CAB39L,CACNA1B,CAMSAP1,CARD10,CASP8,CBL,CCNE1,CCR6,CDK5RAP1,CEMIP,CEP55,CFH,CLCN1,CNP,CPAMD8,CRY2,CYP1B1,DDHD1,DENND3,DENND4A,DENND4C,DIAPH2,DICER1,DNAI3,DPYS,EEA1,EPHX2,ESR2,F13A1,FABP4,FAM83B,FNIP2,FYCO1,GGT1,GLT8D2,GOLGA1,GRB10,HAGH,HECT…	166
Cancer,Gastrointestinal Disease,Organismal Injury and Abnormalities	Colon adenocarcinoma	8.35e-11			ABCA5,ABCC4,ABCC5,ACKR4,ADAM19,ADORA1,ADRA1B,AFF1,AFF4,AGMO,AKAP9,ALG1,AQP9,AREL1,ARHGEF38,ARID1A,ARSI,ART1,ASH1L,ASXL3,ATG2B,ATP13A3,ATP13A4,ATP2A3,ATP6V1E1,ATXN7,BACH2,BDP1,BIRC5,BPI,BRSK2,BTBD7,C2CD2L,C4BPA,CAB39L,CACNA1B,CAMSAP1,CARD10,CASP8,CBL,CCDC186,CCP110,CDC14A,CDK13,CDK5RAP1,CEP170B,CEP250,CEP55,CEP85L,CFH,CLCN1,CLPTM1L,CNP,CNPY2,COL24A1,CPAMD8,CRAT,CRY2,CYP1B1,CYP51A1,DACH1,DDHD1,DENN…	202
Cancer,Organismal Injury and Abnormalities	Breast or pancreatic cancer	1.13e-10			ABCB4,ABCC4,ABCC5,ABHD12B,ABHD17A,ACAT2,ADAM19,ADGRG2,ADORA1,ADRA1B,ADRA2B,AKAP9,AKR1A1,AMN,AREG,AREL1,ARFGEF2,ARHGEF12,ARID1A,ASH1L,ASXL3,ATAD2B,ATG2B,BAK1,BIRC5,BPI,BRSK2,C1orf52,C2CD2L,C5,CA9,CACNA1B,CASP8,CBL,CCDC88C,CCNE1,CCP110,CCR6,CCR7,CD36,CDC14A,CDK1,CDK13,CEMIP,CEP250,CFH,CHKA,CLDN1,COL24A1,COMT,COQ5,CPAMD8,CPNE4,CPNE7,CRAT,CRY2,CYCS,DACH1,DCBLD1,DDHD1,DDX3X,DENND3,DIAPH2,DICER1,DIP2A,…	224
Cancer,Organismal Injury and Abnormalities,Reproductive System Disease	Female genital tract adenocarcinoma	1.21e-10			ABCA5,ABCB4,ABCC4,ABHD12B,ABHD17A,ADAM19,ADGRG2,ADORA1,AFF1,AGMO,AKAP9,AKR1A1,ANKDD1A,AQP9,ARFGEF2,ARHGEF12,ARID1A,ASH1L,ATAD2B,ATG2B,ATP2A3,BDP1,C1QC,C4BPA,C5,C7,CAB39L,CACNA1B,CAMSAP1,CARD10,CASP8,CBL,CCNE1,CCR6,CD36,CDK13,CDK5RAP1,CEP55,CFH,CLCN1,COL24A1,COMT,CPAMD8,CRY2,DDHD1,DDX3X,DENND3,DENND4A,DENND4C,DIAPH2,DICER1,DIP2B,DNAI3,DOCK11,DPYS,EEA1,EPAS1,ESR2,F13A1,FABP4,FAM83B,FNIP2,FOXN2,FYCO…	173
Organismal Development	Morphology of body cavity	1.48e-10			ABCA5,ABCB4,ABCC4,ADAM19,ADORA1,ADRA1B,ADRA2B,AFF4,AKAP9,AREG,ARHGEF12,ARID1A,ASAH1,ATP2A3,ATP6V1E1,BAK1,BID,BIRC5,C5,CA9,CASP8,CBL,CCP110,CCR6,CCR7,CD151,CD28,CD36,CDK5RAP1,CEP85L,CFH,COMT,CSHL1,CYP51A1,DACH1,DICER1,DUSP8,ENPP7,EPAS1,EPHX2,ESR2,FABP3,FANCM,FDFT1,FGF19,Foxp2,FRAS1,FREM1,FRRS1,FXN,FZD9,GATA4,GCGR,GCK,GGT1,GLMP,HCK,HEXA,HEYL,HSD17B7,HTT,IGFBP2,KLF4,KMT2E,LAMP2,LPL,LY6E,MDM4,MEF2C,M…	108
Cancer,Organismal Injury and Abnormalities	Endometrioid carcinoma	1.77e-10			ABCA5,ABCB4,ABCC4,ADAM19,ADGRG2,ADORA1,AFF1,AGMO,AKAP9,AKR1A1,ANKDD1A,AQP9,ARFGEF2,ARHGEF12,ARID1A,ASH1L,ATAD2B,ATG2B,ATP2A3,BDP1,C1QC,C4BPA,C5,C7,CAB39L,CACNA1B,CAMSAP1,CARD10,CASP8,CBL,CCR6,CDK5RAP1,CEP55,CFH,CLCN1,COL24A1,COMT,CPAMD8,DDHD1,DDX3X,DENND3,DENND4A,DENND4C,DIAPH2,DICER1,DIP2B,DNAI3,DOCK11,DPYS,EEA1,EPAS1,ESR2,F13A1,FAM83B,FNIP2,FYCO1,GALNT16,GGT1,GOLGA1,GRB10,GRIN3B,HECTD1,HIPK1,HS…	150
Cancer,Organismal Injury and Abnormalities,Reproductive System Disease	Endometrial carcinoma	2.36e-10			ABCA5,ABCB4,ADAM19,ADGRG2,AFF1,AGMO,AKAP9,ANKDD1A,AQP9,ARFGEF2,ARHGEF12,ARID1A,ASH1L,ATAD2B,ATG2B,ATP2A3,BDP1,C1QC,C4BPA,C7,CAB39L,CACNA1B,CAMSAP1,CARD10,CASP8,CBL,CCR6,CDK5RAP1,CEMIP,CEP55,CLCN1,CPAMD8,DDHD1,DENND3,DENND4A,DENND4C,DIAPH2,DICER1,DNAI3,DPYS,EEA1,EPHX2,ESR2,F13A1,FABP4,FAM83B,FNIP2,FYCO1,GGT1,GOLGA1,GRB10,HAGH,HECTD1,HIPK1,HSD17B7,INF2,IQSEC1,JAM2,KLF4,KMT2E,KRT75,KRT80,KSR1,LRCH2,…	142
Cancer,Organismal Injury and Abnormalities,Reproductive System Disease	Uterine carcinoma	2.73e-10			ABCA5,ABCB4,ADAM19,ADGRG2,AFF1,AGMO,AKAP9,ANKDD1A,AQP9,ARFGEF2,ARHGEF12,ARID1A,ASH1L,ATAD2B,ATG2B,ATP2A3,BDP1,BIRC5,C1QC,C4BPA,C7,CAB39L,CACNA1B,CAMSAP1,CARD10,CASP8,CBL,CCR6,CDK5RAP1,CEMIP,CEP55,CLCN1,CPAMD8,DDHD1,DENND3,DENND4A,DENND4C,DIAPH2,DICER1,DNAI3,DPYS,EEA1,EPHX2,ESR2,F13A1,FABP4,FAM83B,FNIP2,FYCO1,GGT1,GOLGA1,GRB10,HAGH,HECTD1,HIPK1,HSD17B7,INF2,IQSEC1,JAM2,KLF4,KMT2E,KRT75,KRT80,KSR1,…	149
Cancer,Gastrointestinal Disease,Organismal Injury and Abnormalities	Non-colon gastrointestinal cancer	5.59e-10			ABCA5,ABCB4,ABCC4,ABCC5,ABHD17A,ADRA1B,ADRA2B,AKAP9,AMY2A,AREG,ARFGEF2,ARID1A,ASH1L,ATAD2B,ATP13A3,ATP13A4,ATP6V1E1,BAK1,BDP1,BIRC5,BTBD7,C1QC,C4BPA,C7,CA9,CAB39L,CACNA1B,CARD10,CASP8,CCDC92,CCNE1,CCR7,CDK13,CEMIP,CEP250,CEP85L,CHKA,CHST1,CLDN1,CPAMD8,CPNE4,DAAM2,DACH1,DCAF10,DDX3X,DECR2,DENND3,DICER1,DOCK11,DPYS,EEA1,EFCAB7,EREG,ESR2,F13A1,FABP3,FABP4,FDFT1,FOXN2,FRRS1,FYCO1,GALNT16,GATA4,GGT1,G…	163
Cancer,Gastrointestinal Disease,Hepatic System Disease,Organismal Injury and Abnormalities	Liver carcinoma	6.27e-10			ABCA5,ABCB4,ABCC4,ABCC5,ADAM19,AFF1,AFF4,AKAP9,AKR1D1,ALG1,AMN,ANXA5,APMAP,AREG,AREL1,ARFGEF2,ARHGEF12,ARID1A,ASAH1,ASH1L,ASXL3,ATG2B,ATP2A3,ATP6V1E1,BDP1,BTBD7,C5,C7,CAB39L,CACNA1B,CAMSAP1,CASP8,CCDC186,CCDC88C,CCDC92,CCL20,CCNE1,CCP110,CD36,CDC14A,CDK13,CEP250,CEP85L,COL24A1,COMT,CORO2A,CPAMD8,CPNE4,CSHL1,CYP51A1,DAAM2,DACH1,DAGLA,DCAF10,DENND3,DENND4C,DGAT2,DIAPH2,DICER1,DIP2A,DIP2B,DMXL1,DNAA…	202
Cancer,Organismal Injury and Abnormalities,Reproductive System Disease	Uterine cancer	6.69e-10			ABCA5,ABCB4,ADAM19,ADGRG2,AFF1,AGMO,AKAP9,ANKDD1A,ANXA5,AQP9,ARFGEF2,ARHGEF12,ARID1A,ASH1L,ATAD2B,ATG2B,ATP2A3,BDP1,BIRC5,C1QC,C4BPA,C7,CA9,CAB39L,CACNA1B,CAMSAP1,CARD10,CASP8,CBL,CCNE1,CCR6,CDK5RAP1,CEMIP,CEP55,CLCN1,CPAMD8,CYP1B1,DDHD1,DENND3,DENND4A,DENND4C,DIAPH2,DICER1,DNAI3,DPYS,EEA1,EPHX2,ESR2,F13A1,FABP4,FAM83B,FNIP2,FYCO1,GGT1,GLT8D2,GOLGA1,GRB10,HAGH,HECTD1,HIPK1,HSD17B7,INF2,IQSEC1,JAM…	157
Organismal Development	Abnormal morphology of body cavity	6.93e-10			ABCA5,ABCB4,ABCC4,ADAM19,ADORA1,ADRA1B,ADRA2B,AFF4,AKAP9,AREG,ARHGEF12,ASAH1,ATP2A3,ATP6V1E1,BAK1,BID,BIRC5,CA9,CASP8,CBL,CCP110,CCR6,CCR7,CD151,CD28,CD36,CDK5RAP1,CEP85L,CFH,COMT,CYP51A1,DACH1,DICER1,DUSP8,ENPP7,EPAS1,ESR2,FABP3,FANCM,FDFT1,FGF19,Foxp2,FRAS1,FREM1,FRRS1,FZD9,GATA4,GCGR,GGT1,GLMP,HCK,HEXA,HSD17B7,HTT,IGFBP2,KLF4,KMT2E,LAMP2,LPL,LY6E,MDM4,MEF2C,MTF1,NFAT5,NFATC3,NLRC5,OSR1,PGP,PLA…	97
Cancer,Gastrointestinal Disease,Organismal Injury and Abnormalities	Pancreatobiliary tumor	7.01e-10			ABCB4,ABCC4,ACAT2,ADGRG2,ADRA2B,AFF4,AKAP9,ALG1,AREG,AREL1,ARFGEF2,ARHGEF12,ARID1A,ASXL3,ATG2B,BIRC5,BPI,BRSK2,C1orf52,C2CD2L,C5,CACNA1B,CBL,CCDC88C,CCNE1,CCR7,CDC14A,CDK5RAP1,CEMIP,CFH,CHKA,CLPTM1L,COL24A1,COQ5,CPNE7,CRY2,DDHD1,DDX3X,DENND3,DENND4A,DIAPH2,DIP2A,DIP2B,DMXL1,DUSP16,EPAS1,EREG,ESR2,ESYT2,FAM83B,FNIP2,FRAS1,FREM1,FRRS1,FZD9,GABRB2,GALNT2,GAP43,GATA4,GCGR,GRB10,GRIK1,GRIN3B,HAGH,HCK,…	150
Cancer,Organismal Injury and Abnormalities,Reproductive System Disease	Endometrial cancer	1.25e-09			ABCA5,ABCB4,ADAM19,ADGRG2,AFF1,AGMO,AKAP9,ANKDD1A,AQP9,ARFGEF2,ARHGEF12,ARID1A,ASH1L,ATAD2B,ATG2B,ATP2A3,BDP1,C1QC,C4BPA,C7,CAB39L,CACNA1B,CAMSAP1,CARD10,CASP8,CBL,CCNE1,CCR6,CDK5RAP1,CEMIP,CEP55,CLCN1,CPAMD8,CYP1B1,DDHD1,DENND3,DENND4A,DENND4C,DIAPH2,DICER1,DNAI3,DPYS,EEA1,EPHX2,ESR2,F13A1,FABP4,FAM83B,FNIP2,FYCO1,GGT1,GLT8D2,GOLGA1,GRB10,HAGH,HECTD1,HIPK1,HSD17B7,INF2,IQSEC1,JAM2,KLF4,KMT2E,KRT…	147
Organismal Injury and Abnormalities,Reproductive System Disease	Abnormal growth in endometrium	1.26e-09			ABCA5,ABCB4,ADAM19,ADGRG2,AFF1,AGMO,AKAP9,ANKDD1A,AQP9,ARFGEF2,ARHGEF12,ARID1A,ASH1L,ATAD2B,ATG2B,ATP2A3,BDP1,C1QC,C4BPA,C7,CAB39L,CACNA1B,CAMSAP1,CARD10,CASP8,CBL,CCNE1,CCR6,CDK5RAP1,CEMIP,CEP55,CLCN1,CPAMD8,CYP1B1,DDHD1,DENND3,DENND4A,DENND4C,DIAPH2,DICER1,DNAI3,DPYS,EEA1,EPHX2,ESR2,F13A1,FABP4,FAM83B,FNIP2,FYCO1,GGT1,GLT8D2,GOLGA1,GRB10,HAGH,HECTD1,HIPK1,HSD17B7,INF2,IQSEC1,JAM2,KLF4,KMT2E,KRT…	148
Organismal Injury and Abnormalities,Reproductive System Disease	Abnormality of endometrium	1.46e-09			ABCA5,ABCB4,ADAM19,ADGRG2,AFF1,AGMO,AKAP9,ANKDD1A,AQP9,ARFGEF2,ARHGEF12,ARID1A,ASH1L,ATAD2B,ATG2B,ATP2A3,BDP1,C1QC,C4BPA,C7,CAB39L,CACNA1B,CAMSAP1,CARD10,CASP8,CBL,CCNE1,CCR6,CDK5RAP1,CEMIP,CEP55,CLCN1,CPAMD8,CYP1B1,DDHD1,DENND3,DENND4A,DENND4C,DIAPH2,DICER1,DNAI3,DPYS,EEA1,EPHX2,ESR2,F13A1,FABP4,FAM83B,FNIP2,FYCO1,GGT1,GLT8D2,GOLGA1,GRB10,HAGH,HECTD1,HIPK1,HSD17B7,INF2,IQSEC1,JAM2,KLF4,KMT2E,KRT…	148
Cancer,Organismal Injury and Abnormalities,Reproductive System Disease	Endometrial adenocarcinoma	2.45e-09			ABCA5,ABCB4,ADAM19,ADGRG2,AFF1,AGMO,AKAP9,ANKDD1A,AQP9,ARFGEF2,ARHGEF12,ARID1A,ASH1L,ATAD2B,ATG2B,ATP2A3,BDP1,C1QC,C4BPA,C7,CAB39L,CAMSAP1,CARD10,CASP8,CBL,CCR6,CDK5RAP1,CEP55,CLCN1,CPAMD8,DDHD1,DENND3,DENND4A,DENND4C,DIAPH2,DICER1,DNAI3,DPYS,EEA1,ESR2,F13A1,FABP4,FAM83B,FNIP2,FYCO1,GGT1,GOLGA1,GRB10,HECTD1,HIPK1,HSD17B7,INF2,IQSEC1,JAM2,KLF4,KMT2E,KRT75,KRT80,KSR1,LRCH2,MAP2,MARF1,MBOAT2,MEF2C,M…	124
Cancer,Organismal Injury and Abnormalities,Reproductive System Disease	Endometrioid endometrial adenocarcinoma	2.87e-09			ABCA5,ABCB4,ADAM19,ADGRG2,AFF1,AGMO,AKAP9,ANKDD1A,AQP9,ARFGEF2,ARHGEF12,ARID1A,ASH1L,ATAD2B,ATG2B,ATP2A3,BDP1,C1QC,C4BPA,C7,CAB39L,CAMSAP1,CARD10,CASP8,CBL,CCR6,CDK5RAP1,CEP55,CLCN1,CPAMD8,DDHD1,DENND3,DENND4A,DENND4C,DIAPH2,DICER1,DNAI3,DPYS,EEA1,ESR2,F13A1,FAM83B,FNIP2,FYCO1,GGT1,GOLGA1,GRB10,HECTD1,HIPK1,HSD17B7,INF2,IQSEC1,JAM2,KLF4,KMT2E,KRT75,KSR1,LRCH2,MAP2,MARF1,MBOAT2,MEF2C,METTL14,MFAP5…	119
Organismal Development,Organismal Injury and Abnormalities	Abnormal morphology of abdomen	3.11e-09			ABCA5,ABCB4,ABCC4,ADAM19,ADRA1B,AREG,ARFGEF2,ASAH1,BAK1,BID,CA9,CASP8,CBL,CCR6,CCR7,CD151,CD28,CD36,CFH,COMT,DACH1,ENPP7,ESR2,FANCM,FDFT1,FRAS1,FREM1,FZD9,GATA4,GCGR,GGT1,GLMP,HCK,HEXA,IGFBP2,KLF4,KMT2E,LPL,LY6E,MTF1,NFAT5,NFATC3,NLRC5,PLIN1,PRRX1,RAMP2,RGN,RRM2B,SALL1,SC5D,SCARB2,SERPINE2,SGPP2,SLC22A4,SLC23A2,SLC2A2,SLC5A1,SLC9A2,SMPD1,SOX7,STAB2,TCF15,TIE1,TNFAIP3,TYRO3,VEGFA,ZFYVE26,ZP3	68
Cancer,Organismal Injury and Abnormalities,Reproductive System Disease	Prostatic adenocarcinoma	3.7e-09			ABCB4,ABCC4,ABCC5,ABHD17A,ADRA1B,ADRA2B,AFF1,ARFGEF2,ARHGEF38,ASH1L,ASXL3,ATP13A4,BDP1,BIRC5,BRSK2,BTD,C7,CACNA1B,CAMSAP1,CARD10,CASP8,CBL,CCDC88C,CDK13,CDK18,CEP170B,CFH,CHIA,CLCN1,CNP,CNTN2,COL24A1,CPAMD8,CPNE4,CPNE7,CRAT,CWH43,CYP51A1,DDHD1,DDX3X,DEGS1,DENND4C,DIAPH2,DICER1,DIP2A,DIP2B,DMXL1,DNAAF9,ENPP7,EPAS1,ESR2,ETV3,F13A1,FABP4,FRAS1,FREM1,GABRB2,GALNT2,GCK,GGT1,GJA4,GRIN3B,HAGH,HAPLN3,HEC…	155
Cancer,Organismal Injury and Abnormalities	Ductal carcinoma	6.83e-09			ABCB4,ABCC4,ACAT2,ADGRG2,ADRA2B,AKAP9,ALG1,AREG,AREL1,ARFGEF2,ARHGEF12,ARID1A,ASXL3,ATG2B,BIRC5,BPI,BRSK2,C1orf52,C2CD2L,CACNA1B,CBL,CCDC88C,CCP110,CCR6,CCR7,CDC14A,CDK5RAP1,CHKA,CLPTM1L,COL24A1,COQ5,CPAMD8,CPNE7,CRY2,DDHD1,DDX3X,DENND3,DENND4A,DIAPH2,DICER1,DIP2A,DIP2B,DUSP16,ESR2,ESYT2,FAM83B,FNIP2,FRAS1,FREM1,FRRS1,FZD9,GABRB2,GALNT2,GAP43,GATA4,GRB10,GRIK1,GRIN3B,HAGH,HCK,HECTD1,HMGCS1,HOXD8,…	133
Neurological Disease,Organismal Injury and Abnormalities,Psychological Disorders	Dementia	9.59e-09			ACHE,ADRA1B,ADRA2B,ATP6V1E1,C5,C7,CA9,CACNA1B,CASP8,CD36,CDK1,CNP,DICER1,EPHX2,ESR2,FAAH,FDFT1,FRRS1,GABRB2,GAP43,GLS,GRIK1,GRIN3B,HTT,IGFBP2,LPL,LY6E,LY75,MAOB,MAP2,MEF2C,MTR,NAV3,NDUFB8,NFATC3,NPY,PHLPP2,PLAT,PLCG2,PLK2,RIMS1,SC5D,SCD,SERPINE2,SLC2A2,SMPD1,SYNJ1,TSPO,VEGFA,VIM	50
Cancer,Organismal Injury and Abnormalities,Reproductive System Disease	Prostatic carcinoma	1.49e-08			ABCB4,ABCC4,ABCC5,ABHD17A,ADRA1B,ADRA2B,AFF1,ARFGEF2,ARHGEF38,ASH1L,ASXL3,ATP13A4,BDP1,BIRC5,BRSK2,BTD,C7,CACNA1B,CAMSAP1,CARD10,CASP8,CBL,CCDC88C,CDK13,CDK18,CEP170B,CFH,CHIA,CLCN1,CNP,CNTN2,COL24A1,CPAMD8,CPNE4,CPNE7,CRAT,CWH43,CYP1B1,CYP51A1,DDHD1,DDX3X,DEGS1,DENND4C,DIAPH2,DICER1,DIP2A,DIP2B,DMXL1,DNAAF9,ENPP7,EPAS1,ESR2,ETV3,F13A1,FABP4,FRAS1,FREM1,FYCO1,GABRB2,GALNT2,GCK,GGT1,GJA4,GRIN3B,HA…	158
Cancer,Gastrointestinal Disease,Organismal Injury and Abnormalities	Upper gastrointestinal tract cancer	2.53e-08			ABCB4,ABCC4,ABCC5,ADRA1B,ADRA2B,AKAP9,AMY2A,AREG,ARFGEF2,ARID1A,ASH1L,ATAD2B,ATP13A3,ATP13A4,ATP6V1E1,BAK1,BDP1,BIRC5,BTBD7,C1QC,C4BPA,CA9,CAB39L,CACNA1B,CARD10,CASP8,CCDC92,CCNE1,CCR7,CEMIP,CEP250,CEP85L,CHKA,CHST1,CLDN1,CPAMD8,CPNE4,DAAM2,DACH1,DDX3X,DECR2,DENND3,DICER1,DOCK11,DPYS,EEA1,EFCAB7,EREG,ESR2,F13A1,FABP3,FDFT1,FOXN2,FRRS1,FYCO1,GALNT16,GATA4,GGT1,GIMAP8,GLS,GRIK1,HECTD1,HSF2BP,HTT,HY…	146
Cancer,Endocrine System Disorders,Gastrointestinal Disease,Organismal Injury and Abnormalities	Pancreatic tumor	2.87e-08			ABCB4,ABCC4,ACAT2,ADGRG2,ADRA2B,AFF4,AKAP9,AREG,AREL1,ARFGEF2,ARHGEF12,ARID1A,ASXL3,BIRC5,BPI,BRSK2,C1orf52,C2CD2L,C5,CACNA1B,CBL,CCDC88C,CCR7,CDC14A,CEMIP,CFH,CHKA,COQ5,CPNE7,CRY2,DDX3X,DENND3,DIAPH2,DIP2A,DIP2B,DMXL1,DUSP16,EPAS1,ESR2,ESYT2,FAM83B,FNIP2,FRAS1,FREM1,FRRS1,FZD9,GABRB2,GALNT2,GAP43,GATA4,GCGR,GRB10,GRIK1,GRIN3B,HAGH,HCK,HECTD1,HMGCS1,HOXD8,HTT,HYDIN,IDI1,ITPRIP,KCNG1,KLF4,KRT15,LD…	129
Cancer,Organismal Injury and Abnormalities,Reproductive System Disease	Prostate cancer	2.88e-08			ABCB4,ABCC4,ABCC5,ABHD17A,ADRA1B,ADRA2B,AFF1,ARFGEF2,ARHGEF38,ASH1L,ASXL3,ATP13A4,BDP1,BIRC5,BRSK2,BTD,C5,C7,CACNA1B,CAMSAP1,CARD10,CASP8,CBL,CCDC88C,CCR7,CDK13,CDK18,CEP170B,CFH,CHIA,CLCN1,CLPTM1L,CNP,CNTN2,COL24A1,CPAMD8,CPNE4,CPNE7,CRAT,CWH43,CYP1B1,CYP51A1,DACH1,DDHD1,DDX3X,DEGS1,DENND4C,DIAPH2,DICER1,DIP2A,DIP2B,DMXL1,DNAAF9,DPYS,ENPP7,EPAS1,ESR2,ETV3,F13A1,FABP4,FDFT1,FGF19,FRAS1,FREM1,FYCO…	175
Neurological Disease,Organismal Injury and Abnormalities,Psychological Disorders	Degenerative dementia	3.61e-08			ACHE,ADRA1B,ADRA2B,ATP6V1E1,C5,C7,CASP8,CD36,CDK1,CNP,DICER1,EPHX2,ESR2,FAAH,FDFT1,FRRS1,GABRB2,GAP43,GRIN3B,HTT,IGFBP2,LPL,LY6E,LY75,MAOB,MAP2,MEF2C,MTR,NAV3,NDUFB8,NFATC3,NPY,PHLPP2,PLAT,PLCG2,PLK2,RIMS1,SC5D,SCD,SERPINE2,SLC2A2,SMPD1,SYNJ1,TSPO,VEGFA,VIM	46
Cancer,Organismal Injury and Abnormalities,Reproductive System Disease	Malignant neoplasm of male genital organ	3.88e-08			ABCB4,ABCC4,ABCC5,ABHD17A,ACHE,ADRA1B,ADRA2B,AFF1,ARFGEF2,ARHGEF38,ASH1L,ASXL3,ATP13A4,BDP1,BIRC5,BRSK2,BTD,C5,C7,CACNA1B,CAMSAP1,CARD10,CASP8,CBL,CCDC88C,CCR7,CDK13,CDK18,CEP170B,CFH,CHIA,CLCN1,CLPTM1L,CNP,CNTN2,COL24A1,CPAMD8,CPNE4,CPNE7,CRAT,CWH43,CYP1B1,CYP51A1,DACH1,DDHD1,DDX3X,DEGS1,DENND4C,DIAPH2,DICER1,DIP2A,DIP2B,DMXL1,DNAAF9,DPYS,ENPP7,EPAS1,ESR2,ETV3,F13A1,FABP4,FDFT1,FGF19,FRAS1,FREM1…	176
Cancer,Endocrine System Disorders,Gastrointestinal Disease,Organismal Injury and Abnormalities	Pancreatic cancer	5.14e-08			ABCB4,ABCC4,ACAT2,ADGRG2,ADRA2B,AKAP9,AREG,AREL1,ARFGEF2,ARHGEF12,ARID1A,ASXL3,BIRC5,BPI,BRSK2,C1orf52,C2CD2L,C5,CACNA1B,CBL,CCDC88C,CCR7,CDC14A,CEMIP,CHKA,COQ5,CPNE7,CRY2,DDX3X,DENND3,DIAPH2,DIP2A,DIP2B,DMXL1,DUSP16,EPAS1,ESR2,ESYT2,FAM83B,FNIP2,FRAS1,FREM1,FRRS1,FZD9,GABRB2,GALNT2,GAP43,GATA4,GRB10,GRIK1,GRIN3B,HAGH,HCK,HECTD1,HMGCS1,HOXD8,HTT,HYDIN,IDI1,ITPRIP,KCNG1,KLF4,KRT15,LRCH2,MAP2,MED13…	117
Cancer,Gastrointestinal Disease,Organismal Injury and Abnormalities	Upper gastrointestinal carcinoma	5.77e-08			ABCB4,ABCC4,ABCC5,AKAP9,AMY2A,AREG,ARFGEF2,ARID1A,ASH1L,ATAD2B,ATP13A3,ATP13A4,ATP6V1E1,BDP1,BIRC5,BTBD7,C1QC,C4BPA,CA9,CACNA1B,CARD10,CASP8,CCDC92,CCNE1,CCR7,CEMIP,CEP250,CEP85L,CHKA,CHST1,CLDN1,CPAMD8,CPNE4,DAAM2,DACH1,DDX3X,DECR2,DENND3,DICER1,DOCK11,DPYS,EEA1,EFCAB7,EREG,ESR2,F13A1,FABP3,FDFT1,FOXN2,FRRS1,FYCO1,GALNT16,GATA4,GGT1,GIMAP8,GLS,GRIK1,HECTD1,HSF2BP,HTT,HYDIN,INF2,KCNG1,L3MBTL1,LAR…	139
Cancer,Organismal Injury and Abnormalities,Renal and Urological Disease	Urinary tract cancer	7.51e-08			ADAM19,ADORA1,AFF4,AKAP9,ANXA5,AQP9,ARID1A,ASH1L,ATP13A3,BDP1,BIRC5,BTBD7,C2CD2L,CA9,CACNA1B,CASP8,CCDC186,CCR6,CFH,CNTN2,COMT,COQ5,CWH43,CYP51A1,DAGLA,DENND3,DGAT2,DIAPH2,DICER1,DMXL1,EEA1,EREG,ESR2,FAAH,FABP4,FDFT1,FGF19,FYCO1,GABRB2,GGT1,GIMAP8,GLMP,GLS,GOLGA1,GREB1,HAGH,HIP1R,HIPK1,HSD17B7,HYDIN,INF2,INSIG1,IQSEC1,KCNIP2,KLF4,KMT2E,KRT15,KRT75,KRT80,LAMB3,LARGE1,LRCH2,LY6E,MICAL2,MICAL3,MMP13…	114
Neurological Disease,Organismal Injury and Abnormalities,Psychological Disorders	Alzheimer disease or frontotemporal dementia	8.16e-08			ACHE,ADRA1B,ADRA2B,ATP6V1E1,C5,C7,CASP8,CD36,CDK1,CNP,DICER1,ESR2,FAAH,FDFT1,FRRS1,GABRB2,GAP43,GRIN3B,HTT,IGFBP2,LPL,LY6E,LY75,MAOB,MAP2,MEF2C,MTR,NAV3,NDUFB8,NFATC3,NPY,PHLPP2,PLAT,PLCG2,PLK2,RIMS1,SC5D,SCD,SERPINE2,SLC2A2,SMPD1,SYNJ1,TSPO,VEGFA,VIM	45
Organismal Development	Morphology of head	8.55e-08			ACHE,ADRA2B,AQP5,AREG,ARFGEF2,ATXN7,BAK1,BID,BRSK2,BTBD7,CASP8,CCP110,CCR6,CCR7,CD36,CFH,CYP1B1,CYP51A1,DICER1,ESR2,FDFT1,Foxp2,FREM1,FZD9,GABRB2,GAP43,GCGR,GGT1,HEXA,HPS5,HTT,HYAL2,INSIG1,KLF4,LAMP2,MAP2,MDM4,MED13L,NIPBL,NLGN3,PDCD6IP,PLAT,POMGNT1,PROM1,PRRX1,RAMP2,RGN,RIMS1,RIPK4,RNF180,RRM2B,SALL1,SATB2,SC5D,SCARB2,SCD,SERPINE2,SERPINF1,SKI,SMAD1,SMPD1,STK38L,TCF15,TMEM94,TYRO3,VEGFA,VIM,WDR1…	69
Cancer,Gastrointestinal Disease,Organismal Injury and Abnormalities	Gastroesophageal cancer	1.12e-07			ABCC4,ABCC5,ADRA1B,ADRA2B,AKAP9,AMY2A,AREG,ARFGEF2,ARID1A,ASH1L,ATAD2B,BAK1,BDP1,BIRC5,BTBD7,C1QC,C4BPA,CA9,CAB39L,CACNA1B,CARD10,CASP8,CCDC92,CCNE1,CEP250,CHKA,CHST1,CLDN1,CPAMD8,CPNE4,DDX3X,DENND3,DICER1,DPYS,EFCAB7,ESR2,F13A1,FABP3,FYCO1,GALNT16,GGT1,GIMAP8,GLS,GRIK1,HYDIN,INF2,KCNG1,KLF4,LARP4B,LY6E,MAP2,MICAL2,MINAR1,MTHFS,MTR,NAV3,NFASC,NIPBL,NKTR,NLGN3,NRAP,OSR1,PAN3,PANX2,PDCD6IP,PDE1C,PH…	102
Cancer,Organismal Injury and Abnormalities,Reproductive System Disease	Breast or ovarian cancer	1.22e-07			ABCC4,ABCC5,ABHD12B,ABHD17A,ADAM19,ADORA1,ADRA1B,AKAP9,AKR1A1,AMN,AREG,ARHGEF12,ARID1A,ASH1L,ATAD2B,ATG2B,BAK1,BIRC5,C5,CA9,CACNA1B,CASP8,CBL,CCNE1,CCP110,CCR6,CCR7,CD36,CDK1,CDK13,CEP250,CFH,CLDN1,COL24A1,COMT,CPAMD8,CPNE4,CRAT,CRY2,CYCS,DACH1,DCBLD1,DDHD1,DDX3X,DENND3,DIAPH2,DICER1,DIP2B,DMXL1,DNAI3,DOCK11,DUSP16,EPAS1,EPHX2,ESR2,ESYT2,ETNK2,F13A1,FABP4,FAM83B,FANCM,FDFT1,FOXN2,FRAS1,FREM1,GALN…	167
Neurological Disease,Organismal Injury and Abnormalities,Psychological Disorders	Tauopathy	1.37e-07			ACHE,ADRA1B,ADRA2B,ATP6V1E1,C5,C7,CASP8,CD36,CDK1,CNP,DICER1,ESR2,FAAH,FDFT1,FRRS1,GABRB2,GAP43,GRIN3B,HTT,IGFBP2,LPL,LY6E,LY75,MAOB,MAP2,MTR,NAV3,NDUFB8,NFATC3,NPY,PHLPP2,PLAT,PLCG2,PLK2,RIMS1,SC5D,SCD,SCN9A,SERPINE2,SLC1A6,SLC2A2,SMPD1,SYNJ1,TSPO,VEGFA,VIM	46
Metabolic Disease,Neurological Disease,Organismal Injury and Abnormalities,Psychological Disorders	Alzheimer disease	1.44e-07			ACHE,ADRA1B,ADRA2B,ATP6V1E1,C5,C7,CASP8,CD36,CDK1,CNP,DICER1,ESR2,FAAH,FDFT1,FRRS1,GABRB2,GAP43,GRIN3B,HTT,IGFBP2,LPL,LY6E,LY75,MAOB,MAP2,MTR,NAV3,NDUFB8,NFATC3,NPY,PHLPP2,PLAT,PLCG2,PLK2,RIMS1,SC5D,SCD,SERPINE2,SLC2A2,SMPD1,SYNJ1,TSPO,VEGFA,VIM	44
Cancer,Gastrointestinal Disease,Organismal Injury and Abnormalities	Gastro-esophageal carcinoma	1.83e-07			ABCC4,ABCC5,AKAP9,AMY2A,AREG,ARFGEF2,ARID1A,ASH1L,ATAD2B,BDP1,BIRC5,BTBD7,C1QC,C4BPA,CA9,CACNA1B,CARD10,CASP8,CCDC92,CCNE1,CEP250,CHKA,CHST1,CLDN1,CPAMD8,CPNE4,DDX3X,DENND3,DICER1,DPYS,EFCAB7,ESR2,F13A1,FABP3,FYCO1,GALNT16,GGT1,GIMAP8,GLS,GRIK1,HYDIN,INF2,KCNG1,LARP4B,LY6E,MAP2,MICAL2,MINAR1,MTHFS,MTR,NAV3,NFASC,NIPBL,NKTR,NLGN3,NRAP,OSR1,PAN3,PANX2,PDCD6IP,PDE1C,PHACTR3,PKN2,PLEKHA5,PMEPA1,PMS1,…	95
Digestive System Development and Function	Morphology of digestive system	3.06e-07			ABCA5,ABCB4,ABCC4,AREG,ARID1A,ASAH1,BID,BTBD7,CA9,CCR6,CCR7,CD36,CSHL1,CYP51A1,DACH1,DICER1,ENPP7,EPHX2,ESR2,FDFT1,Foxp2,FXN,GATA4,GCGR,GCK,GLMP,HEXA,HTT,IGFBP2,KLF4,LPL,MTF1,NFATC3,PLIN1,PRRX1,RAMP2,RGN,RRM2B,SATB2,SC5D,SGPP2,SIN3B,SLC22A4,SLC2A2,SLC5A1,SLC9A2,SMPD1,SOX7,TIE1,TNFAIP3,VEGFA	51
Cancer,Organismal Injury and Abnormalities	Squamous-cell carcinoma	3.06e-07			ABCB4,ABCC5,ABHD17A,ACHE,ADAM19,ADORA1,AFF1,AKAP9,ANKRD33B,ARID1A,ARSI,ATAD2B,ATP13A3,ATP13A4,ATP6V1E1,BACH2,BDP1,BIRC5,BPI,BTBD7,CA9,CACNA1B,CAMSAP1,CASP8,CBL,CCDC92,CCNE1,CCR6,CEMIP,CEP170B,CEP250,CEP85L,CLCN1,CNPY2,COL24A1,COMT,CPAMD8,CPNE4,CPNE7,CYP1B1,DAAM2,DACH1,DAGLA,DDX3X,DECR2,DICER1,DOCK11,DPYS,ENPP7,EPHX2,EREG,ESR2,ESYT2,F13A1,FABP4,FAM110D,FAM83B,FDFT1,FGF19,FRMD3,FRRS1,FXN,FYCO1,GABR…	159
Cancer,Gastrointestinal Disease,Organismal Injury and Abnormalities	Gastroesophageal adenocarcinoma	3.71e-07			ABCC4,ABCC5,AKAP9,AMY2A,AREG,ARFGEF2,ARID1A,ASH1L,ATAD2B,BDP1,BTBD7,C1QC,C4BPA,CACNA1B,CARD10,CCNE1,CEP250,CHKA,CHST1,CLDN1,CPAMD8,CPNE4,DDX3X,DENND3,DICER1,DPYS,EFCAB7,ESR2,F13A1,FABP3,FYCO1,GALNT16,GGT1,GIMAP8,GLS,GRIK1,KCNG1,LARP4B,LY6E,MAP2,MICAL2,MINAR1,MTHFS,MTR,NAV3,NFASC,NIPBL,NKTR,NLGN3,NRAP,OSR1,PAN3,PDCD6IP,PDE1C,PHACTR3,PKN2,PLEKHA5,PMEPA1,PMS1,PUS7,RIMBP2,RIMS1,RMDN2,SALL1,SCARA5,SCN…	86
Lipid Metabolism,Small Molecule Biochemistry	Homeostasis of lipid	4.6e-07			ABCB4,ACACA,ADORA1,ASAH1,CBL,CD36,DGAT2,EPHX2,FABP3,FABP4,GCK,HSD17B7,INSIG1,LPL,PLIN1,PLIN3,SC5D,SCD,SLC2A2,SMPD1,TLCD1	21
Endocrine System Disorders,Gastrointestinal Disease,Metabolic Disease,Organismal Injury and Abnormalities	Diabetic complication	5.19e-07			ABCC4,ACACA,ADORA1,ADRA1B,ADRA2B,AGMO,AQP5,ATXN7,CA9,CACNA1B,CCDC88C,CD36,COL24A1,CRY2,CWH43,CYP51A1,EPHX2,FRMD3,GAS2L1,GRIN3B,HYAL2,IGFBP2,LPL,MAOB,OXSM,PLA2G2E,PLCG2,RAMP2,SCD,SCN9A,SERPINF1,TEK,TYRO3,VEGFA	34
Cancer,Organismal Injury and Abnormalities	Extrapulmonary squamous cell carcinoma	5.53e-07			ABCB4,ABCC5,ABHD17A,ACHE,ADAM19,ADORA1,AFF1,AKAP9,ANKRD33B,ARID1A,ARSI,ATAD2B,ATP13A3,ATP13A4,ATP6V1E1,BACH2,BDP1,BIRC5,BPI,BTBD7,CA9,CACNA1B,CAMSAP1,CASP8,CBL,CCDC92,CEMIP,CEP170B,CEP250,CEP85L,CLCN1,COL24A1,COMT,CPAMD8,CPNE4,CPNE7,DAAM2,DACH1,DAGLA,DDX3X,DECR2,DOCK11,DPYS,ENPP7,EPHX2,EREG,ESR2,ESYT2,F13A1,FAM83B,FDFT1,FGF19,FRMD3,FRRS1,FXN,FYCO1,GABRB2,GALNT16,GALNT2,GCGR,GCK,GREB1,GRIK1,HECTD1…	148
Cardiovascular System Development and Function	Morphology of cardiovascular system	5.85e-07			ABCA5,ABCC4,ADAM19,ADORA1,ADRA1B,ADRA2B,AKAP9,ARHGEF12,ATP2A3,ATP6V1E1,BIRC5,CASP8,CCNE1,CCP110,CD151,CD36,CDK5RAP1,CEP85L,CFH,COMT,CSHL1,CYP51A1,DICER1,DUSP8,EPAS1,ESR2,FABP3,FGF19,FRRS1,GATA4,Gulo,HCK,HEYL,HSD17B7,HTT,IGFBP2,KLF4,LAMP2,LPL,LY6E,MDM4,MEF2C,MFAP5,NFAT5,NFATC3,OSR1,PGP,PLAT,PRRX1,RAMP2,RRM2B,SMAD1,STAB2,TCF15,TEK,TIE1,TIMP4,TNFAIP3,TYRO3,VEGFA,VIM	61
Organismal Development,Organismal Injury and Abnormalities	Abnormal morphology of thoracic cavity	6.54e-07			ABCA5,ABCC4,ADAM19,ADORA1,ADRA1B,ADRA2B,AFF4,AKAP9,ARHGEF12,ATP2A3,ATP6V1E1,BID,BIRC5,CASP8,CBL,CCP110,CCR7,CD28,CD36,CDK5RAP1,CEP85L,COMT,CYP51A1,DICER1,DUSP8,EPAS1,ESR2,FABP3,FGF19,Foxp2,FRRS1,GATA4,HCK,HSD17B7,KLF4,KMT2E,LAMP2,LPL,LY6E,MDM4,MEF2C,NFAT5,NFATC3,OSR1,PGP,PLAT,PRRX1,RAMP2,RGN,RRM2B,SMAD1,SMPD1,STAB2,TCF15,TEK,TIE1,TIMP4,TNFAIP3,TNFRSF8,VEGFA	60
Cancer,Organismal Injury and Abnormalities,Reproductive System Disease	Breast or ovarian carcinoma	1.01e-06			ABCC4,ABCC5,ABHD12B,ABHD17A,ADAM19,ADORA1,ADRA1B,AKAP9,AKR1A1,AMN,AREG,ARHGEF12,ARID1A,ASH1L,ATAD2B,ATG2B,BAK1,BIRC5,C5,CACNA1B,CASP8,CCP110,CCR6,CD36,CDK1,CDK13,CFH,COL24A1,COMT,CPAMD8,CPNE4,CRAT,CRY2,DACH1,DCBLD1,DDHD1,DDX3X,DENND3,DIAPH2,DICER1,DIP2B,DMXL1,DNAI3,DOCK11,DUSP16,EPAS1,ESR2,ESYT2,F13A1,FABP4,FAM83B,FANCM,FDFT1,FOXN2,FRAS1,FREM1,GALNT16,GCK,GLS,GRIN3B,HAGH,HAPLN3,HECTD1,HMGCS1,HYAL…	138
Cardiovascular System Development and Function,Organ Morphology,Organismal Development	Morphology of heart	1.16e-06			ABCA5,ABCC4,ADAM19,ADORA1,ADRA1B,ADRA2B,AKAP9,ARHGEF12,ATP2A3,ATP6V1E1,BIRC5,CASP8,CCP110,CD36,CDK5RAP1,CEP85L,COMT,CSHL1,CYP51A1,DICER1,DUSP8,EPAS1,ESR2,FABP3,FGF19,FRRS1,GATA4,HCK,HEYL,HSD17B7,HTT,IGFBP2,KLF4,LAMP2,LPL,LY6E,MDM4,MEF2C,NFAT5,NFATC3,OSR1,PGP,PLAT,RAMP2,RRM2B,SMAD1,STAB2,TCF15,TEK,TIE1,TIMP4,TNFAIP3,VEGFA	53
Cardiovascular Disease,Cardiovascular System Development and Function	Abnormal morphology of cardiovascular system	1.17e-06			ABCA5,ABCC4,ADAM19,ADORA1,ADRA1B,ADRA2B,AKAP9,ARHGEF12,ATP2A3,ATP6V1E1,BIRC5,CASP8,CCNE1,CCP110,CD151,CD36,CDK5RAP1,CEP85L,CFH,COMT,CYP51A1,DICER1,DUSP8,EPAS1,ESR2,FABP3,FGF19,FRRS1,GATA4,Gulo,HCK,HSD17B7,KLF4,LAMP2,LPL,LY6E,MDM4,MEF2C,MFAP5,NFAT5,NFATC3,OSR1,PGP,PLAT,PRRX1,RAMP2,RRM2B,SMAD1,STAB2,TCF15,TEK,TIE1,TIMP4,TNFAIP3,TYRO3,VEGFA	56
Ophthalmic Disease,Organismal Injury and Abnormalities	Glaucoma	1.25e-06			ACHE,ADRA1B,ADRA2B,CA9,CARD10,CYP1B1,GRIK1,GRIN3B,HYAL2,SERINC2,TEK,TJP1,VEGFA	13
Neurological Disease	Epilepsy or neurodevelopmental disorder	1.32e-06			ABCC5,ADRA1B,ADRA2B,ASAH1,C1QB,C5,CA9,CACNA1B,CEMIP,CNTN2,DENND3,GABRB2,GLS,GRIK1,GRIN3B,HTT,LAMB3,MEF2C,MTHFS,NAV2,NFASC,NFATC3,PGRMC2,PIGC,PLK2,PRUNE1,SCARB2,SCN9A,SERPINE2,SERPINF1,SKI,SMAD1,SYNJ1,TMEM94,TSPO,TYRO3,WDR11	37
Cancer,Endocrine System Disorders,Gastrointestinal Disease,Organismal Injury and Abnormalities	Pancreatic carcinoma	1.37e-06			ABCB4,ABCC4,ACAT2,ADGRG2,AKAP9,AREG,AREL1,ARFGEF2,ARHGEF12,ARID1A,ASXL3,BPI,BRSK2,C1orf52,C2CD2L,C5,CACNA1B,CBL,CCDC88C,CCR7,CDC14A,CEMIP,CHKA,COQ5,CPNE7,CRY2,DDX3X,DENND3,DIAPH2,DIP2A,DIP2B,DUSP16,EPAS1,ESR2,ESYT2,FAM83B,FNIP2,FRAS1,FREM1,FRRS1,FZD9,GALNT2,GAP43,GATA4,GRB10,GRIK1,GRIN3B,HAGH,HCK,HECTD1,HMGCS1,HOXD8,HTT,HYDIN,IDI1,ITPRIP,KCNG1,KLF4,KRT15,LRCH2,MAP2,MED13L,METTL14,MICAL2,MICAL3,MP…	106
Cancer,Organismal Injury and Abnormalities,Skeletal and Muscular Disorders	Muscle tumor	1.48e-06			ABCC5,ACHE,ADRA1B,ADRA2B,ARFGEF2,ARSL,CBL,CEMIP,CFH,CNP,CPAMD8,CRY2,CYP1B1,DACH1,DICER1,ESR2,HTT,IGFBP2,KCNG1,LPIN1,MDM4,MINAR1,MTR,NELL2,NOTUM,OLFM1,OSBPL3,PLBD1,PLK2,PLXNC1,RAMP2,RPS26,RRP36,SASH1,SCARA5,SKI,SYNJ1,TARBP1,TEK,TIE1,TJP1,TMC1,TTC37,VEGFA,WSCD1	45
Digestive System Development and Function,Gastrointestinal Disease	Abnormal morphology of digestive system	2.03e-06			ABCA5,ABCB4,ABCC4,AREG,ASAH1,BID,CA9,CCR6,CCR7,CD36,CYP51A1,DACH1,ENPP7,ESR2,FDFT1,Foxp2,GATA4,GCGR,GLMP,HEXA,KLF4,LPL,MTF1,NFATC3,PLIN1,PRRX1,RAMP2,RGN,RRM2B,SATB2,SC5D,SGPP2,SLC22A4,SLC2A2,SLC5A1,SLC9A2,SMPD1,SOX7,TIE1,TNFAIP3,VEGFA	41
Organ Morphology	Morphology of gland	2.04e-06			ABCA5,ADAM19,ADRA1B,AFF4,AQP5,AREG,BID,BTBD7,CA9,CBL,CCR7,DACH1,DICER1,EPHX2,ESR2,FXN,GCGR,GCK,GGT1,HTT,KLF4,LY6E,NFATC3,PLAT,RAMP2,RRM2B,SC5D,SERPINE2,SGPP2,SLC23A2,SLC2A2,SLC9A2,VEGFA	33
Ophthalmic Disease,Organismal Injury and Abnormalities	Primary glaucoma	2.66e-06			ACHE,ADRA1B,ADRA2B,CA9,CARD10,CYP1B1,SERINC2,TEK,TJP1	9
Hereditary Disorder,Ophthalmic Disease,Organismal Injury and Abnormalities	Familial glaucoma	3.65e-06			ACHE,ADRA1B,ADRA2B,CA9,CARD10,CYP1B1,SERINC2,TEK,TJP1	9
Cell-To-Cell Signaling and Interaction,Drug Metabolism,Small Molecule Biochemistry	Metabolism of norepinephrine	3.68e-06			COMT,EPAS1,LY6E,MAOB,RNF180	5
Cardiovascular Disease,Cardiovascular System Development and Function,Organ Morphology,Organismal Development,Organismal Injury and Abnormalities	Abnormal morphology of heart	3.83e-06			ABCA5,ABCC4,ADAM19,ADORA1,ADRA1B,ADRA2B,AKAP9,ARHGEF12,ATP2A3,ATP6V1E1,BIRC5,CASP8,CCP110,CD36,CDK5RAP1,CEP85L,COMT,CYP51A1,DICER1,DUSP8,EPAS1,ESR2,FABP3,FGF19,FRRS1,GATA4,HCK,HSD17B7,KLF4,LAMP2,LPL,LY6E,MDM4,MEF2C,NFAT5,NFATC3,OSR1,PGP,PLAT,RAMP2,RRM2B,SMAD1,STAB2,TCF15,TEK,TIE1,TIMP4,TNFAIP3,VEGFA	49
Cancer,Organismal Injury and Abnormalities	Head and neck squamous cell carcinoma	4.72e-06			ABCB4,ABCC5,ABHD17A,ACHE,ADAM19,ADORA1,AFF1,AKAP9,ANKRD33B,ARID1A,ARSI,ATAD2B,ATP13A3,ATP13A4,ATP6V1E1,BACH2,BDP1,BIRC5,BPI,BTBD7,CACNA1B,CAMSAP1,CASP8,CEMIP,CEP170B,CEP250,CEP85L,CLCN1,COMT,CPAMD8,DAAM2,DACH1,DDX3X,DECR2,DOCK11,DPYS,EPHX2,EREG,ESR2,ESYT2,F13A1,FAM83B,FDFT1,FGF19,FRRS1,FYCO1,GABRB2,GALNT16,GALNT2,GCGR,GRIK1,HECTD1,HSF2BP,HTT,HYDIN,INF2,IQSEC1,KLF4,KRT75,LDHA,LMBRD1,LRCH2,LY6E,LY7…	119
Organismal Development,Organismal Injury and Abnormalities	Abnormal morphology of head	5.19e-06			ACHE,ADRA2B,AREG,ARFGEF2,BAK1,BID,BRSK2,CCP110,CCR6,CCR7,CD36,CFH,CYP1B1,CYP51A1,ESR2,FDFT1,Foxp2,FREM1,FZD9,GABRB2,GAP43,GGT1,HEXA,HTT,HYAL2,INSIG1,KLF4,LAMP2,MAP2,MDM4,MED13L,NIPBL,PDCD6IP,PLAT,POMGNT1,PROM1,PRRX1,RGN,RIMS1,RIPK4,RNF180,RRM2B,SALL1,SATB2,SC5D,SCARB2,SCD,SERPINE2,SERPINF1,SKI,SMAD1,SMPD1,STK38L,TCF15,TMEM94,TYRO3,VEGFA,WDR11	58
Endocrine System Disorders,Gastrointestinal Disease,Metabolic Disease,Organismal Injury and Abnormalities,Renal and Urological Disease	Diabetic nephropathy	5.23e-06			ABCC4,ACACA,ADORA1,ADRA1B,ADRA2B,AGMO,AQP5,ATXN7,CA9,CCDC88C,CD36,CRY2,CWH43,CYP51A1,FRMD3,GAS2L1,HYAL2,IGFBP2,LPL,MAOB,OXSM,PLA2G2E,PLCG2,RAMP2,SCD,TEK,TYRO3,VEGFA	28
Cancer,Endocrine System Disorders,Gastrointestinal Disease,Organismal Injury and Abnormalities	Pancreatic adenocarcinoma	5.44e-06			ABCB4,ABCC4,ACAT2,ADGRG2,AKAP9,AREG,AREL1,ARFGEF2,ARHGEF12,ARID1A,ASXL3,BPI,BRSK2,C1orf52,C2CD2L,CACNA1B,CBL,CCDC88C,CCR7,CDC14A,CHKA,COQ5,CPNE7,CRY2,DDX3X,DENND3,DIAPH2,DIP2A,DIP2B,DUSP16,ESR2,ESYT2,FAM83B,FNIP2,FRAS1,FREM1,FRRS1,FZD9,GALNT2,GAP43,GATA4,GRB10,GRIK1,GRIN3B,HAGH,HCK,HECTD1,HMGCS1,HOXD8,HTT,HYDIN,IDI1,ITPRIP,KCNG1,KLF4,LRCH2,MAP2,MED13L,METTL14,MICAL2,MICAL3,MPV17,MTMR12,MYO5C,NAV2…	99
Organismal Injury and Abnormalities,Psychological Disorders	Anxiety Disorders	5.46e-06			ACHE,ADRA1B,ADRA2B,CA9,CACNA1B,COMT,ESR2,GABRB2,GRIK1,GRIN3B,HTT,MAOB,SCN9A,SLC1A6,TSPO	15
Developmental Disorder	Autism or intellectual disability	7.42e-06			ACHE,ADRA1B,ADRA2B,ARID1A,ASH1L,C5,CDK13,COMT,COQ5,DDX3X,DIP2B,GABRB2,GRIN3B,HEXA,INF2,LAMB3,LARGE1,LMBRD1,MED13L,MEF2C,MTR,NLGN3,PDHX,PIGC,POMGNT1,PPP2R5D,PUS7,RIMS1,SATB2,SCN9A,SKI,SLC1A6,SMAD1,TMEM94,TSPO	35
Cancer,Organismal Injury and Abnormalities,Respiratory Disease	Lung carcinoma	9.02e-06			ABCA5,ABCC5,ABHD17A,ADAM19,ADORA1,ADRA1B,AKAP9,ALG1,AREG,ARHGEF12,ARID1A,ASAH1,ASH1L,ASXL3,ATP6V1E1,BIRC5,C7,CA9,CAMSAP1,CASP8,CBL,CCNE1,CCR6,CDK1,CFH,CLDN1,CNPY2,COL24A1,CWH43,CYP1B1,DAGLA,DDX3X,DEGS1,DICER1,DIP2B,DMXL1,DNAI3,DPYS,EPAS1,ESR2,FABP4,FANCM,FDFT1,FREM1,GABRB2,GGT1,GLS,GRB10,GREB1,GRIK1,HCK,HTT,HYDIN,IGFBP2,INSIG1,IQSEC1,KLF4,KMT2E,KRT80,L3MBTL1,LDHA,LRCH2,LY6E,LY75,MAP2,MMP13,MTR,NA…	111
Cancer,Hematological Disease,Organismal Injury and Abnormalities	Malignant myeloid neoplasm	9.07e-06			ABCB4,ABHD17A,ADORA1,ADRA1B,ARID1A,ARSI,ASH1L,ASXL3,ATP6V1E1,ATXN7,BDP1,BIRC5,CA9,CASP8,CBL,CD36,CDK1,CDK13,CRAT,CWH43,CYCS,CYP51A1,DDX3X,DENND4C,DICER1,DOCK11,EFCAB7,ETNK1,FOXN2,FYCO1,FZD9,GABRB2,GAS2L1,GATA4,GLS,GREB1,GRIN3B,HAPLN3,HCK,HEYL,HTT,HYDIN,KCNG1,KLF4,KMT2E,LY6E,MED13L,MEF2C,MICAL3,MTR,MYOM3,NFASC,NRAP,PAN3,PDE1C,PLK2,PLXNC1,POMGNT1,PROM1,PRSS2,RRM2B,SCARA5,SCN9A,SERINC2,SLC5A12,SMPD1…	77
Cancer,Endocrine System Disorders,Gastrointestinal Disease,Organismal Injury and Abnormalities	Pancreatic ductal adenocarcinoma	1.02e-05			ABCB4,ABCC4,ACAT2,ADGRG2,AKAP9,AREG,AREL1,ARFGEF2,ARHGEF12,ARID1A,ASXL3,BPI,BRSK2,C1orf52,C2CD2L,CACNA1B,CBL,CCDC88C,CCR7,CDC14A,CHKA,COQ5,CPNE7,CRY2,DDX3X,DENND3,DIAPH2,DIP2A,DIP2B,DUSP16,ESR2,ESYT2,FAM83B,FNIP2,FRAS1,FREM1,FRRS1,FZD9,GALNT2,GAP43,GATA4,GRB10,GRIK1,GRIN3B,HAGH,HCK,HECTD1,HMGCS1,HOXD8,HTT,HYDIN,IDI1,ITPRIP,KCNG1,KLF4,LRCH2,MAP2,MED13L,METTL14,MICAL2,MICAL3,MPV17,MTMR12,MYO5C,NAV2…	96
Neurological Disease,Organismal Injury and Abnormalities	Progressive encephalopathy	1.03e-05			ACHE,ADORA1,ADRA1B,ADRA2B,ANXA5,ASAH1,ATP6V1E1,C5,C7,CACNA1B,CASP8,CD36,CDK1,CNP,COMT,DICER1,EPHX2,ESR2,FAAH,FABP3,FDFT1,FRRS1,GABRB2,GAP43,GRIN3B,HTT,IGFBP2,LDHA,LPL,LY6E,LY75,MAOB,MAP2,MEF2C,MPZ,MTR,NAV3,NDUFB8,NFATC3,NPY,PHLPP2,PLAT,PLCG2,PLK2,RIMS1,SC5D,SCARB2,SCD,SCN9A,SERPINE2,SLC1A6,SLC2A2,SMPD1,SYNJ1,TSPO,ULK2,VEGFA,VIM	58
Cardiovascular Disease,Cardiovascular System Development and Function,Organismal Injury and Abnormalities	Abnormal morphology of vasculature	1.08e-05			ADRA1B,ARHGEF12,CD151,CFH,COMT,DDX3X,EPAS1,EPHX2,ESR2,FGF19,GATA4,HSD17B7,LPL,MEF2C,MFAP5,NFATC3,PROM1,PRRX1,RAMP2,RGN,RRM2B,SCARB2,TEK,TIE1,TYRO3,VEGFA	26
Lipid Metabolism,Small Molecule Biochemistry,Vitamin and Mineral Metabolism	Synthesis of cholesterol	1.14e-05			ACACA,ACAT2,CYP51A1,FDFT1,HMGCS1,HSD17B7,HTT,IDI1,INSIG1,SC5D,SCD	11
Cancer,Organismal Injury and Abnormalities,Renal and Urological Disease	Renal cancer	1.27e-05			ADAM19,ADORA1,AKAP9,ANXA5,AQP9,ARID1A,ATP13A3,BDP1,C2CD2L,CA9,CCDC186,CCR6,CNTN2,CYP51A1,DENND3,DGAT2,DICER1,DMXL1,EREG,FAAH,FABP4,FDFT1,FGF19,GABRB2,GGT1,GIMAP8,GLMP,GLS,GREB1,HAGH,HSD17B7,KMT2E,KRT80,LAMB3,LRCH2,MICAL2,MICAL3,NAV2,NAV3,NFAT5,NIPBL,OSBPL3,OSR1,PIK3C2A,PLCG2,PLEKHA5,PLIN3,PMS1,RGN,RIMBP2,SALL1,SCD,SERINC2,SLC5A12,SLC9A2,TDP2,TEK,TIMP4,TJP1,TSPO,TYRO3,VEGFA,VEGFC,VIM,WDR11,ZMYND8,…	67
Cancer,Organismal Injury and Abnormalities,Respiratory Disease	Non-small cell lung carcinoma	1.32e-05			ABCA5,ABCC5,ABHD17A,ADAM19,ADORA1,ADRA1B,AKAP9,ALG1,AREG,ARHGEF12,ARID1A,ASAH1,ASH1L,ASXL3,ATP6V1E1,BIRC5,C7,CA9,CAMSAP1,CASP8,CBL,CCNE1,CCR6,CDK1,CFH,CLDN1,CNPY2,COL24A1,CWH43,CYP1B1,DAGLA,DDX3X,DEGS1,DICER1,DIP2B,DMXL1,DNAI3,DPYS,EPAS1,ESR2,FABP4,FANCM,FDFT1,GABRB2,GGT1,GLS,GRB10,GREB1,GRIK1,HCK,HYDIN,INSIG1,IQSEC1,KMT2E,KRT80,L3MBTL1,LDHA,LRCH2,LY6E,LY75,MAP2,MMP13,NAV2,NAV3,NPY,NUP210,OSR1,OT…	101
Hereditary Disorder,Ophthalmic Disease,Organismal Injury and Abnormalities	Hereditary Eye Disease	1.35e-05			ACHE,ADRA1B,ADRA2B,ATXN7,CA9,CARD10,CEP250,CFH,CPAMD8,CYP1B1,FRAS1,FREM1,FYCO1,HPS5,HTT,LARGE1,MAOB,NHS,PIK3C2A,POC5,POMGNT1,PROM1,RIMS1,RIPK4,RRM2B,SERINC2,TEK,TJP1,TP53BP1,VIM,ZFYVE26	31
Lipid Metabolism,Small Molecule Biochemistry,Vitamin and Mineral Metabolism	Metabolism of sterol	1.86e-05			ACACA,ACAT2,AKR1D1,CYP1B1,CYP51A1,FDFT1,HMGCS1,HSD17B7,HTT,IDI1,INSIG1,SC5D,SCD,SMPD1	14
Hereditary Disorder,Ophthalmic Disease,Organismal Injury and Abnormalities	Primary open-angle glaucoma	2.05e-05			ACHE,ADRA1B,ADRA2B,CA9,CARD10,CYP1B1,SERINC2,TJP1	8
Psychological Disorders	Depressive disorder	2.26e-05			ACHE,ADRA1B,ADRA2B,AHCY,BTD,CA9,CACNA1B,COMT,EPHX2,ESR2,GABRB2,GCGR,GRIK1,GRIN3B,HTT,IGFBP2,MAOB,MICAL2,PRUNE1,SCN9A,SLC1A6,TSPO,VIM	23
Organismal Injury and Abnormalities,Psychological Disorders	Social anxiety disorder	2.81e-05			ADRA1B,ADRA2B,CA9,ESR2,GABRB2,GRIK1,GRIN3B,SCN9A,SLC1A6,TSPO	10
Neurological Disease,Organismal Injury and Abnormalities,Psychological Disorders	Obsessive-compulsive spectrum disorder	2.81e-05			ADRA1B,ADRA2B,CA9,COMT,ESR2,GABRB2,GRIK1,GRIN3B,HTT,TSPO	10
Cancer,Gastrointestinal Disease,Organismal Injury and Abnormalities	Gastric cancer	2.98e-05			ABCC4,ABCC5,ADRA1B,ADRA2B,AKAP9,AMY2A,AREG,ARID1A,ASH1L,BAK1,BDP1,BIRC5,C1QC,CAB39L,CASP8,CHKA,CHST1,CLDN1,CPNE4,DDX3X,DENND3,DICER1,DPYS,EFCAB7,ESR2,F13A1,FYCO1,GALNT16,GGT1,GIMAP8,GLS,GRIK1,KCNG1,KLF4,LARP4B,LY6E,MAP2,MICAL2,MINAR1,MTHFS,MTR,NFASC,NIPBL,NKTR,NLGN3,NRAP,OSR1,PAN3,PDCD6IP,PDE1C,PKN2,PLEKHA5,PUS7,RIMBP2,RIMS1,RMDN2,SALL1,SCARA5,SCN9A,SERPINE2,SKI,SLC23A2,SLF1,SYNJ1,TAF5L,TEK,TFPI2…	76
Neurological Disease,Organismal Injury and Abnormalities	Epilepsy	3.09e-05			ABCC5,ADRA1B,ADRA2B,ASAH1,C1QB,C5,CA9,CACNA1B,CEMIP,CNTN2,GABRB2,GLS,GRIK1,GRIN3B,HTT,LAMB3,MEF2C,MTHFS,PIGC,PLK2,SCARB2,SCN9A,SERPINE2,SMAD1,SYNJ1,TSPO,TYRO3	27
Lipid Metabolism,Small Molecule Biochemistry,Vitamin and Mineral Metabolism	Metabolism of cholesterol	3.14e-05			ACACA,ACAT2,AKR1D1,CYP51A1,FDFT1,HMGCS1,HSD17B7,HTT,IDI1,INSIG1,SC5D,SCD,SMPD1	13
Developmental Disorder	Autism spectrum disorder or intellectual disability	3.18e-05			ACHE,ADRA1B,ADRA2B,ANXA5,ARID1A,ASH1L,C5,CCL20,CDK13,COMT,COQ5,CORO2A,DDX3X,DIP2B,GABRB2,GRIN3B,HEXA,INF2,LAMB3,LARGE1,LMBRD1,MED13L,MEF2C,MTR,NLGN3,PDHX,PIGC,POMGNT1,PPP2R5D,PUS7,RIMS1,SATB2,SCN9A,SKI,SLC1A6,SMAD1,TMEM94,TSPO	38
Cancer,Organismal Injury and Abnormalities	Mixed neoplasia	3.4e-05			ABCC4,ADAM19,ADORA1,AKR1A1,ARID1A,ASH1L,C5,CA9,CACNA1B,CCR6,CEMIP,CFH,COL24A1,COMT,CYP51A1,DDHD1,DDX3X,DENND3,DIAPH2,DICER1,DIP2B,DOCK11,EPAS1,EPHX2,ESR2,FAM83B,FGF19,GALNT16,GRIN3B,HAGH,HECTD1,HYAL2,KMT2E,KRT75,LRCH2,LY75,MDM4,MICAL3,MON1A,MTR,NAV2,NFASC,NIPBL,NRF1,PDE1C,PGP,PKN2,PLD1,RIMS1,RMDN2,RNF180,SALL1,SCARA5,SCARB2,SCN9A,SERINC2,SLC1A6,SPATA18,STAB2,SYT15,TARBP1,TEK,TIMP4,TJP1,TLR6,TMC1,…	75
Neurological Disease,Skeletal and Muscular Disorders	Progressive neuromuscular disease	3.65e-05			ACHE,ADORA1,ADRA1B,ADRA2B,AREG,ATP6V1E1,C5,CACNA1B,CNP,COMT,CYP51A1,EPHX2,ESR2,FDFT1,GABRB2,GAP43,GRIN3B,HTT,LDHA,LY6E,MAOB,MTR,PLK2,RRM2B,SC5D,SCARB2,SYNJ1,TSPO,ULK2,VIM	30
Cancer,Organismal Injury and Abnormalities,Reproductive System Disease	Breast cancer	3.8e-05			ABCC4,ABCC5,ADRA1B,AKAP9,AMN,AREG,ARID1A,ATAD2B,BAK1,BIRC5,CA9,CACNA1B,CASP8,CBL,CCNE1,CCP110,CCR6,CCR7,CDK1,CEP250,CLDN1,COL24A1,COMT,CPAMD8,CPNE4,CRAT,CRY2,CYCS,DACH1,DCBLD1,DDHD1,DICER1,DMXL1,DOCK11,DUSP16,EPAS1,EPHX2,ESR2,ESYT2,ETNK2,FABP4,FANCM,FDFT1,FRAS1,FREM1,GCK,GLS,GREB1,GRIK1,HAGH,HAPLN3,HCK,HEYL,HMGCS1,HSD17B7,HTT,IGFBP2,IQSEC1,KLF4,KRT15,KSR1,LAMB3,LPL,LRCH2,LY6E,MARF1,MDM4,MEF2C,MIC…	112
Psychological Disorders	Psychosis	4.03e-05			ACHE,ADRA1B,ADRA2B,COMT,ESR2,GABRB2,GRIN3B,HTT,LPL,NPY,TSPO	11
Lipid Metabolism,Small Molecule Biochemistry	Breakdown of fatty acid	4.28e-05			FAAH,HTT,LPL	3
Lipid Metabolism,Small Molecule Biochemistry	Catabolism of acylglycerol	4.38e-05			DAGLA,FAAH,FABP3,FABP4,LPL,SERPINF1	6
Tissue Morphology	Morphology of brown adipose tissue	4.63e-05			ACACA,EPAS1,FABP4,FGF19,GCGR,HTT,PLIN1,PLIN3,SC5D	9
Cancer,Organismal Injury and Abnormalities	Soft tissue neoplasm	5.05e-05			ABCC5,BIRC5,CACNA1B,CEMIP,CPAMD8,CPNE4,DACH1,DDHD1,DIAPH2,DICER1,EPHX2,ESR2,GATA4,GLS,HAGH,HTT,IGFBP2,KMT2E,LPIN1,LRCH2,MDM4,MICAL3,MINAR1,MON1A,MTR,NAV2,NELL2,NFASC,NOTUM,OSBPL3,PKN2,PLBD1,PLD1,PLK2,RNF180,RPS26,RRP36,SASH1,SCARA5,SCARB2,SCD,SCN9A,SERINC2,SKI,SLC1A6,SPATA18,SYNJ1,SYT15,TARBP1,TEK,TIE1,TJP1,TMC1,TNFRSF8,TP53BP1,USP32,VEGFA,VEGFC,WSCD1	59
Cardiovascular Disease,Neurological Disease,Organismal Injury and Abnormalities	Stroke	5.21e-05			ACHE,ADRA1B,ADRA2B,AMY2A,CA9,CACNA1B,CD36,CFH,F13A1,FABP3,GABRB2,GRIN3B,LPL,MTR,NPY,PLAT,PLK2,SCN9A,TSPO,VEGFA	20
Cancer,Gastrointestinal Disease,Organismal Injury and Abnormalities	Gastric adenocarcinoma	5.27e-05			ABCC4,ABCC5,AKAP9,AMY2A,AREG,ARID1A,ASH1L,BDP1,C1QC,CHKA,CHST1,CLDN1,CPNE4,DDX3X,DENND3,DICER1,DPYS,EFCAB7,ESR2,F13A1,FYCO1,GALNT16,GGT1,GIMAP8,GLS,GRIK1,KCNG1,LARP4B,MAP2,MICAL2,MINAR1,MTHFS,MTR,NFASC,NIPBL,NKTR,NLGN3,NRAP,OSR1,PAN3,PDCD6IP,PDE1C,PKN2,PLEKHA5,PUS7,RIMBP2,RIMS1,RMDN2,SALL1,SCARA5,SCN9A,SERPINE2,SLC23A2,SLF1,SYNJ1,TAF5L,TEK,TFPI2,TTC14,TUBA3E,UHRF1BP1L,ULK1,VEGFA,WSCD1,ZNF292,ZP3	66
Cardiovascular System Development and Function	Morphology of vasculature	5.59e-05			ADRA1B,ARHGEF12,CD151,CFH,COMT,DDX3X,EPAS1,EPHX2,ESR2,FGF19,GATA4,HSD17B7,LPL,MEF2C,MFAP5,NFATC3,PROM1,PRRX1,RAMP2,RGN,RRM2B,SCARB2,TEK,TIE1,TYRO3,VEGFA,VIM	27
Cancer,Gastrointestinal Disease,Organismal Injury and Abnormalities	Gastric carcinoma	7.26e-05			ABCC4,ABCC5,AKAP9,AMY2A,AREG,ARID1A,ASH1L,BDP1,BIRC5,C1QC,CASP8,CHKA,CHST1,CLDN1,CPNE4,DDX3X,DENND3,DICER1,DPYS,EFCAB7,ESR2,F13A1,FYCO1,GALNT16,GGT1,GIMAP8,GLS,GRIK1,KCNG1,LARP4B,MAP2,MICAL2,MINAR1,MTHFS,MTR,NFASC,NIPBL,NKTR,NLGN3,NRAP,OSR1,PAN3,PDCD6IP,PDE1C,PKN2,PLEKHA5,PUS7,RIMBP2,RIMS1,RMDN2,SALL1,SCARA5,SCN9A,SERPINE2,SLC23A2,SLF1,SYNJ1,TAF5L,TEK,TFPI2,TTC14,TUBA3E,UHRF1BP1L,ULK1,VEGFA,WSCD1…	68
Cancer,Organismal Injury and Abnormalities,Renal and Urological Disease	Development of urinary tract tumor	7.55e-05			ADAM19,ADORA1,AKAP9,ANXA5,AQP9,ARID1A,ATP13A3,BDP1,C2CD2L,CA9,CCDC186,CCR6,CNTN2,DENND3,DGAT2,DMXL1,EPAS1,EREG,FAAH,FABP4,FDFT1,FNIP2,GABRB2,GGT1,GIMAP8,GLMP,GREB1,HAGH,HSD17B7,KRT80,LAMB3,LRCH2,MICAL2,MICAL3,NAV2,NAV3,NFAT5,OSBPL3,OSR1,PIK3C2A,PLCG2,PLEKHA5,PMS1,RIMBP2,SALL1,SCD,SERINC2,SLC5A12,SLC9A2,TDP2,TEK,TJP1,TSPO,TYRO3,VEGFA,VIM,WDR11,ZMYND8,ZNF292	59
Gastrointestinal Disease,Organismal Injury and Abnormalities	Non-inflammatory intestinal disease	8.02e-05			ACHE,ADRA2B,CACNA1B,DENND3,GABRB2,GRIN3B,NAV2,NFATC3,PGRMC2,SCN9A,SERPINF1,TTC7A	12
Cancer,Organismal Injury and Abnormalities,Respiratory Disease	Lung adenocarcinoma	8.31e-05			ABCA5,ABCC5,ABHD17A,ADAM19,ADRA1B,AKAP9,ALG1,AREG,ARHGEF12,ARID1A,ASAH1,ASH1L,ASXL3,C7,CAMSAP1,CBL,CCNE1,CDK1,CFH,CLDN1,COL24A1,CWH43,CYP1B1,DAGLA,DDX3X,DEGS1,DICER1,DIP2B,DMXL1,DNAI3,DPYS,EPAS1,ESR2,FABP4,FANCM,GREB1,GRIK1,HCK,HYDIN,IQSEC1,KMT2E,KRT80,L3MBTL1,LDHA,LRCH2,LY6E,LY75,MAP2,MMP13,NAV2,NAV3,NPY,NUP210,OTOP3,PDE1C,PJA2,PLAT,PLCG2,PMS1,PROM1,PTPRB,RHPN1,RNF180,SALL1,SATB2,SERINC2,SLC11A1…	81
Organismal Injury and Abnormalities	Visceromegaly	8.47e-05			ABCA5,ABCB4,ABCC4,ADORA1,ADRA1B,AKAP9,ATP2A3,ATP6V1E1,BAK1,BIRC5,CASP8,CBL,CCR7,CD151,CD28,CD36,CDK5RAP1,CEP85L,COMT,DICER1,ENPP7,EPAS1,ESR2,FABP3,FDFT1,FRRS1,FZD9,GATA4,HCK,HTT,KLF4,LAMP2,LPL,LY6E,MDM4,MEF2C,NFATC3,NLRC5,PLAT,RRM2B,SMPD1,STAB2,TCF15,TIMP4,TNFAIP3,TYRO3,VEGFA	47
Developmental Disorder,Organismal Injury and Abnormalities	Global developmental delay	9.18e-05			AP1S3,BTD,COMT,DICER1,GLS,INF2,LMBRD1,LPIN1,PIGC,PRUNE1,RIMS1,SKI	12
Cancer,Hematological Disease,Immunological Disease,Organismal Injury and Abnormalities	Acute myeloid leukemia	9.41e-05			ABCB4,ABHD17A,ADORA1,ADRA1B,ARID1A,ARSI,ASH1L,ASXL3,ATXN7,BDP1,BIRC5,CA9,CASP8,CBL,CD36,CDK1,CDK13,CWH43,CYCS,CYP51A1,DDX3X,DICER1,DOCK11,EFCAB7,FOXN2,FYCO1,FZD9,GABRB2,GAS2L1,GATA4,GLS,GREB1,HAPLN3,HEYL,HTT,HYDIN,KCNG1,KLF4,MED13L,MEF2C,MICAL3,MTR,MYOM3,NFASC,NRAP,PAN3,PDE1C,PLK2,PLXNC1,POMGNT1,PROM1,PRSS2,RRM2B,SCARA5,SCN9A,SLC5A12,SMPD1,TEK,TJP1,TMC1,TSPO,USP32,VEGFA,VEGFC,ZC3H12C,ZNRF3	66
Psychological Disorders	Addiction	9.52e-05			ADORA1,ADRA1B,ADRA2B,CA9,CACNA1B,COMT,FAAH,GABRB2,GRIK1,GRIN3B,MAOB,SCN9A,TSPO	13
Cancer,Organismal Injury and Abnormalities,Renal and Urological Disease	Kidney carcinoma	9.92e-05			ADAM19,ADORA1,AKAP9,ANXA5,AQP9,ARID1A,ATP13A3,BDP1,C2CD2L,CA9,CCDC186,CCR6,CNTN2,DENND3,DGAT2,DMXL1,EREG,FAAH,FABP4,FDFT1,GABRB2,GGT1,GIMAP8,GLMP,GREB1,HAGH,HSD17B7,KMT2E,KRT80,LAMB3,LRCH2,MICAL2,MICAL3,NAV2,NAV3,NFAT5,OSBPL3,OSR1,PIK3C2A,PLCG2,PLEKHA5,PMS1,RGN,RIMBP2,SALL1,SCD,SERINC2,SLC5A12,SLC9A2,TDP2,TEK,TJP1,TSPO,TYRO3,VEGFA,VIM,WDR11,ZMYND8,ZNF292	59
Hereditary Disorder,Neurological Disease,Organismal Injury and Abnormalities	Tourette syndrome	0.000103			ACHE,ADRA1B,ADRA2B,CA9,CACNA1B,GRIK1,SCN9A,SLC1A6	8
Cancer,Organismal Injury and Abnormalities	Sarcoma	0.000104			ABCC5,ARID1A,BIRC5,CACNA1B,CEMIP,CPAMD8,CPNE4,DACH1,DDHD1,DIAPH2,DICER1,EPHX2,ESR2,FDFT1,HAGH,HTT,IGFBP2,KMT2E,LPIN1,LRCH2,MDM4,MICAL2,MICAL3,MINAR1,MON1A,MTR,NAV2,NELL2,NFASC,NIPBL,NKTR,NOTUM,OSBPL3,PKN2,PLBD1,PLD1,PLK2,RMDN2,RNF180,RPS26,RRP36,SASH1,SCARA5,SCARB2,SCD,SCN9A,SERINC2,SKI,SLC1A6,SPATA18,SYNJ1,SYT15,TAOK1,TARBP1,TEK,TIE1,TJP1,TMC1,TNFRSF8,TP53BP1,USP32,VEGFA,VEGFC,WSCD1	64
Immunological Disease	Immunodeficiency	0.000104			ADRA1B,ADRA2B,BACH2,C1QB,C1QC,C5,C7,CASP8,CD28,CFH,CYP51A1,LY6E,MYO5A,PLCG2,SKI,TLR6,TP53BP1,TTC37,TTC7A	19
Cancer,Organismal Injury and Abnormalities	Soft tissue sarcoma	0.000105			ABCC5,BIRC5,CACNA1B,CEMIP,CPAMD8,CPNE4,DACH1,DDHD1,DIAPH2,DICER1,EPHX2,ESR2,HAGH,HTT,IGFBP2,KMT2E,LPIN1,LRCH2,MDM4,MICAL3,MINAR1,MON1A,MTR,NAV2,NELL2,NFASC,NOTUM,OSBPL3,PKN2,PLBD1,PLD1,PLK2,RNF180,RPS26,RRP36,SASH1,SCARA5,SCARB2,SCD,SCN9A,SERINC2,SKI,SLC1A6,SPATA18,SYNJ1,SYT15,TARBP1,TEK,TJP1,TMC1,TNFRSF8,TP53BP1,USP32,VEGFA,VEGFC,WSCD1	56
Carbohydrate Metabolism,Small Molecule Biochemistry,Vitamin and Mineral Metabolism	Synthesis of ascorbic acid	0.000105			AKR1A1,Gulo,RGN	3
Neurological Disease,Organismal Injury and Abnormalities	Neurodegeneration of thalamus	0.000105			HTT,PLAT,VIM	3
Cancer,Organismal Injury and Abnormalities	Blue round small cell tumor	0.000106			ABCC4,ABCC5,ARID1A,BIRC5,C5,CASP8,CBL,CEMIP,CPAMD8,CYP51A1,DACH1,DICER1,HTT,IGFBP2,INF2,LPIN1,MDM4,MINAR1,MTR,NELL2,NIPBL,NOTUM,OSBPL3,PLAT,PLBD1,PLK2,RPS26,RRP36,SASH1,SKI,SMPD1,SYNJ1,TARBP1,TJP1,TMC1,VEGFA,WSCD1,ZNF407	38
Ophthalmic Disease,Organismal Injury and Abnormalities	Open-angle glaucoma	0.000112			ACHE,ADRA1B,ADRA2B,CA9,CARD10,CYP1B1,GRIN3B,SERINC2,TJP1	9
Digestive System Development and Function,Hepatic System Development and Function,Organ Morphology,Organismal Development	Morphology of liver	0.00012			ABCA5,ABCB4,ASAH1,BID,CSHL1,DICER1,ESR2,FDFT1,GATA4,GCGR,GLMP,HEXA,HTT,IGFBP2,LPL,MTF1,PLIN1,RAMP2,RGN,RRM2B,SC5D,SIN3B,SLC2A2,SMPD1	24
Organismal Injury and Abnormalities,Reproductive System Disease	Disorder of pregnancy	0.000122			ABCB4,ADORA1,ADRA1B,ADRA2B,AMY2A,ANXA5,BTBD7,C5,CASP8,CCNE1,CFH,COMT,CORO2A,DAAM2,DDX3X,ESR2,F13A1,FAAH,FABP3,GJA4,GOLGA1,GRB10,GRIN3B,HAGH,LMBRD1,MTHFS,NOTUM,PGP,PLAT,PLEKHA5,PLK2,PMEPA1,PROM1,PRRX1,PRSS2,SCN9A,SMAD1,TNFRSF8,UHRF1BP1L,VEGFA,VEGFC	41
Cardiovascular Disease,Cardiovascular System Development and Function,Organ Morphology,Organismal Development,Organismal Injury and Abnormalities	Abnormal morphology of heart ventricle	0.000123			ADAM19,ADRA1B,ADRA2B,CASP8,DUSP8,ESR2,FGF19,GATA4,LAMP2,LY6E,MEF2C,NFAT5,NFATC3,RAMP2,TEK,TIMP4,VEGFA	17
Cancer,Organismal Injury and Abnormalities,Renal and Urological Disease	Development of renal tumor	0.000127			ADAM19,ADORA1,AKAP9,ANXA5,AQP9,ARID1A,ATP13A3,BDP1,C2CD2L,CA9,CCDC186,CCR6,CNTN2,DENND3,DGAT2,DMXL1,EPAS1,EREG,FAAH,FABP4,FDFT1,GABRB2,GGT1,GIMAP8,GLMP,GREB1,HAGH,HSD17B7,KRT80,LAMB3,LRCH2,MICAL2,MICAL3,NAV2,NAV3,NFAT5,OSBPL3,OSR1,PIK3C2A,PLCG2,PLEKHA5,PMS1,RIMBP2,SALL1,SCD,SERINC2,SLC5A12,SLC9A2,TDP2,TEK,TJP1,TSPO,TYRO3,VEGFA,VIM,WDR11,ZMYND8,ZNF292	58
Gastrointestinal Disease,Organismal Injury and Abnormalities	Obstruction of intestine	0.000127			ACHE,ADRA2B,CACNA1B,DENND3,GABRB2,GRIN3B,NAV2,NFATC3,PGRMC2,SCN9A,SERPINF1	11
Cancer,Organismal Injury and Abnormalities	Connective tissue tumor	0.000133			ABCC5,ARID1A,BIRC5,CACNA1B,CCNE1,CEMIP,COL24A1,CPAMD8,CPNE4,DACH1,DDHD1,DIAPH2,DICER1,EPHX2,ESR2,FDFT1,HAGH,HTT,IGFBP2,KMT2E,LPIN1,LRCH2,MDM4,MICAL2,MICAL3,MINAR1,MON1A,MTR,NAV2,NELL2,NFASC,NIPBL,NKTR,NOTUM,OSBPL3,PKN2,PLBD1,PLD1,PLK2,RMDN2,RNF180,RPS26,RRM2B,RRP36,SASH1,SCARA5,SCARB2,SCD,SCN9A,SERINC2,SKI,SLC1A6,SPATA18,SYNJ1,SYT15,TAOK1,TARBP1,TEK,TIE1,TJP1,TMC1,TNFRSF8,TP53BP1,USP32,VEGFA,VEGF…	67
Ophthalmic Disease,Organismal Injury and Abnormalities	Macular degeneration	0.000135			AMY2A,CASP8,CFH,DICER1,MTR,PLAT,PROM1,SERINC2,VEGFA	9
Cancer,Organismal Injury and Abnormalities	Benign solid tumor	0.000138			ABCC4,ACHE,ADRA1B,ADRA2B,AFF1,ANXA5,ARFGEF2,ARSL,BAK1,BID,BIRC5,CBL,CCNE1,CDK1,CEMIP,CFH,CHKA,CNP,COL24A1,CRY2,CSHL1,CYP1B1,DGAT2,DICER1,ESR2,FABP3,FABP4,FDFT1,GAP43,GCGR,GOLGA1,KCNG1,KLF4,LAMB3,LARGE1,LY6E,OLFM1,PERP,PLXNC1,RAMP2,SCARA5,SCD,SERPINE2,SLC7A5,TEK,TIE1,TNFAIP3,TTC37,VEGFA	49
Neurological Disease,Organismal Injury and Abnormalities,Psychological Disorders,Skeletal and Muscular Disorders	Parkinson's disease	0.000141			ACHE,ADORA1,ADRA1B,ADRA2B,ATP6V1E1,CACNA1B,CNP,COMT,EPHX2,GABRB2,GAP43,GRIN3B,LDHA,MAOB,PLK2,SCARB2,SYNJ1,TSPO,ULK2,VIM	20
Neurological Disease,Organismal Injury and Abnormalities,Psychological Disorders	Disorder of basal ganglia	0.000142			ACHE,ADORA1,ADRA1B,ADRA2B,AHCY,ATP6V1E1,C7,CACNA1B,CASP8,CNP,COMT,CRAT,CYCS,CYP51A1,DAAM2,EPHX2,ESR2,FDFT1,GABRB2,GAP43,GRIN3B,HTT,KCNIP2,LAMP2,LDHA,LPL,LY6E,MAOB,MAP2,MYO5A,NPY,NRF1,PLA2G2E,PLK2,SCARB2,SCD,SCN9A,SLC1A6,SSR3,SYNJ1,TP53BP1,TSPO,ULK2,VIM,ZMYND8	45
Hematological System Development and Function,Lymphoid Tissue Structure and Development,Tissue Morphology	Morphology of lymphoid tissue	0.000142			ABCB4,ABCC4,AFF1,BACH2,BAK1,CASP8,CBL,CCR6,CCR7,CD28,CSHL1,CYP51A1,ESR2,FZD9,HCK,HTT,IGFBP2,KMT2E,LAMP2,NFATC3,NLRC5,RAMP2,RRM2B,SMPD1,TDP2,TIE1,TNFAIP3,TNFRSF8,TP53BP1,TYRO3,ULK1,VEGFA,VEGFC,ZC3H12C	34
Endocrine System Disorders,Organismal Injury and Abnormalities,Reproductive System Disease	Ovarian lesion	0.000144			ABCC4,ABHD12B,ABHD17A,ADAM19,ADORA1,AKR1A1,ARHGEF12,ARID1A,ASH1L,ATG2B,BIRC5,C5,CACNA1B,CASP8,CBL,CCR6,CD36,CDK1,CDK13,CFH,COL24A1,COMT,CRY2,CYP1B1,DACH1,DDX3X,DENND3,DIAPH2,DICER1,DIP2B,DNAI3,DOCK11,EPAS1,ESR2,F13A1,FABP4,FAM83B,FANCM,FOXN2,GALNT16,GATA4,GRIN3B,HECTD1,HYAL2,HYDIN,IGFBP2,INF2,KRT75,LY75,LY86,MAOB,MDM4,MFAP5,MICAL2,MTR,NAV2,NAV3,NFAT5,NKTR,NLGN3,NRF1,OSR1,PDE1C,PGP,PROM1,RIMBP2,RI…	88
Nervous System Development and Function,Organ Morphology,Organismal Development	Morphology of brain	0.000145			ACHE,ARFGEF2,BAK1,BID,BRSK2,CASP8,CCP110,CCR6,DICER1,ESR2,Foxp2,FZD9,GAP43,HEXA,HTT,KLF4,LAMP2,MAP2,MDM4,NLGN3,PDCD6IP,POMGNT1,RGN,RIMS1,RNF180,SALL1,SERPINE2,SKI,SMAD1,SMPD1,TYRO3,VEGFA,VIM,WDR11,ZFYVE26	35
Immunological Disease,Inflammatory Disease	Atopic disease	0.000158			ACKR4,ADRA1B,ADRA2B,AHCY,ANXA5,CCL20,CPNE7,ESR2,FABP4,GOLGA1,HCK,IDI1,KRT15,LPL,PLIN1,PROM1,SMPD1,TNFAIP3,TNFRSF8,VEGFA	20
Developmental Disorder,Neurological Disease,Psychological Disorders	Autism	0.000159			ACHE,ADRA1B,ADRA2B,C5,GABRB2,GRIN3B,LAMB3,MTR,NLGN3,TSPO	10
Cancer,Hematological Disease,Immunological Disease,Organismal Injury and Abnormalities	Acute leukemia	0.000164			ABCB4,ABHD17A,ACHE,ADORA1,ADRA1B,ARID1A,ARSI,ASH1L,ASXL3,ATXN7,BDP1,BIRC5,CA9,CASP8,CBL,CD36,CDK1,CDK13,CWH43,CYCS,CYP51A1,DDX3X,DICER1,DOCK11,EFCAB7,FOXN2,FYCO1,FZD9,GABRB2,GAS2L1,GATA4,GLS,GREB1,HAPLN3,HCK,HECTD1,HEYL,HTT,HYDIN,KCNG1,KLF4,LY6E,MED13L,MEF2C,MICAL3,MTR,MYOM3,NFASC,NIPBL,NRAP,PAN3,PDE1C,PLK2,PLXNC1,POMGNT1,PROM1,PRSS2,RRM2B,SCARA5,SCN9A,SLC5A12,SMPD1,TEK,TJP1,TMC1,TSPO,USP32,VEGFA…	71
Cardiovascular Disease,Neurological Disease,Organismal Injury and Abnormalities	Cerebrovascular dysfunction	0.000167			ACHE,ADRA1B,ADRA2B,AMY2A,CA9,CACNA1B,CD36,CFH,F13A1,FABP3,GABRB2,GRIN3B,KLF4,LPL,MTR,NPY,PLAT,PLK2,SCN9A,TSPO,VEGFA,VIM	22
Neurological Disease,Organismal Injury and Abnormalities	Myoclonic seizure	0.000175			ADRA2B,ASAH1,C5,CACNA1B,CNTN2,GABRB2,SCARB2,SCN9A,TSPO	9
Psychological Disorders	Schizophrenia spectrum disorder	0.000175			ACHE,ADRA1B,ADRA2B,C5,CA9,CACNA1B,CNP,COMT,DAAM2,DICER1,EPHX2,ESR2,FRRS1,GABRB2,GAP43,GRIK1,GRIN3B,HYDIN,LAMB3,LARGE1,MAOB,MTR,NELL2,NLGN3,NPY,OLFM1,PACSIN3,SCN9A,TARBP1,TSPO,WDR11	31
Cancer,Organismal Injury and Abnormalities	Upper aero-digestive squamous cell carcinoma	0.000178			ABCB4,ABCC5,ADAM19,ADORA1,AKAP9,ARID1A,ATAD2B,ATP13A3,ATP13A4,ATP6V1E1,BDP1,BIRC5,BTBD7,CA9,CACNA1B,CASP8,CCDC92,CEMIP,CEP250,CEP85L,DAAM2,DACH1,DECR2,DOCK11,DPYS,EREG,ESR2,F13A1,FAM83B,FDFT1,FRRS1,GABRB2,GRIK1,HECTD1,HSF2BP,HTT,HYDIN,INF2,LY6E,LY75,MEF2C,MFAP5,MICAL3,MTMR12,MTR,MYO5A,MYOM3,NAV3,NFAT5,NFATC3,NHS,NKTR,NLRC5,PAN3,PANX2,PHACTR3,PRXL2A,PTPRB,RALGAPB,RIMBP2,RIPK4,RRM2B,SASH1,SATB2,SER…	82
Nervous System Development and Function	Morphology of central nervous system	0.000203			ACHE,ARFGEF2,BAK1,BID,BRSK2,CASP8,CCP110,CCR6,CNTN2,DICER1,ESR2,Foxp2,FZD9,GAP43,HEXA,HTT,KLF4,LAMP2,MAP2,MDM4,NFATC3,NLGN3,PDCD6IP,POMGNT1,RGN,RIMS1,RNF180,SALL1,SERPINE2,SKI,SMAD1,SMPD1,TYRO3,VEGFA,VIM,WDR11,ZFYVE26	37
Cell Morphology,Cellular Assembly and Organization,Cellular Development,Cellular Function and Maintenance,Cellular Growth and Proliferation,Embryonic Development,Nervous System Development and Function,Organismal Development,Tissue Development	Sprouting of mossy fibers	0.000207			PLAT,PLD1,RIMS1	3
Neurological Disease	Myoclonus	0.000208			ADRA2B,ASAH1,BID,C5,CACNA1B,CNTN2,GABRB2,GRIK1,HTT,SCARB2,SCN9A,TSPO	12
Neurological Disease,Skeletal and Muscular Disorders	Neuromuscular disease	0.00021			ACHE,ADORA1,ADRA1B,ADRA2B,AHCY,AREG,ATP6V1E1,C5,C7,CACNA1B,CASP8,CEP170B,CNP,COMT,CYCS,CYP51A1,DAAM2,DARS1,EPHX2,ESR2,FDFT1,GABRB2,GAP43,GFPT1,GRIN3B,HTT,KCNIP2,LAMP2,LDHA,LPL,LY6E,MAOB,MAP2,MTR,MYO5A,NPY,NRF1,PLA2G2E,PLK2,RRM2B,SC5D,SCARB2,SCD,SCN9A,SLC1A6,SSR3,SYNJ1,TSPO,ULK2,VIM,ZMYND8	51
Cancer,Organismal Injury and Abnormalities,Renal and Urological Disease	Renal cell carcinoma	0.000213			ADAM19,ADORA1,AKAP9,ANXA5,AQP9,ARID1A,ATP13A3,BDP1,C2CD2L,CA9,CCDC186,CCR6,CNTN2,DENND3,DGAT2,DMXL1,EREG,FAAH,FABP4,FDFT1,GABRB2,GGT1,GIMAP8,GLMP,GREB1,HAGH,HSD17B7,KRT80,LAMB3,LRCH2,MICAL2,MICAL3,NAV2,NAV3,NFAT5,OSBPL3,OSR1,PIK3C2A,PLCG2,PLEKHA5,PMS1,RIMBP2,SALL1,SCD,SERINC2,SLC5A12,SLC9A2,TDP2,TEK,TJP1,TSPO,TYRO3,VEGFA,VIM,WDR11,ZMYND8,ZNF292	57
Organ Morphology	Abnormal morphology of gland	0.000248			ABCA5,ADAM19,ADRA1B,AREG,BID,CA9,CBL,CCR7,DACH1,DICER1,ESR2,GCGR,LY6E,NFATC3,RRM2B,SC5D,SERPINE2,SGPP2,SLC23A2,SLC2A2,SLC9A2,VEGFA	22
Cancer,Organismal Injury and Abnormalities	Upper aerodigestive tract carcinoma	0.000262			ABCB4,ABCC5,ADAM19,ADORA1,AKAP9,ARFGEF2,ARID1A,ATAD2B,ATP13A3,ATP13A4,ATP6V1E1,BDP1,BIRC5,BTBD7,C4BPA,CA9,CACNA1B,CARD10,CASP8,CCDC92,CCR7,CEMIP,CEP250,CEP85L,CPAMD8,DAAM2,DACH1,DDX3X,DECR2,DOCK11,DPYS,EEA1,EREG,ESR2,F13A1,FABP3,FAM83B,FDFT1,FOXN2,FRRS1,GABRB2,GATA4,GRIK1,HECTD1,HSF2BP,HTT,HYDIN,INF2,L3MBTL1,LY6E,LY75,MEF2C,MFAP5,MICAL3,MTMR12,MTR,MYO5A,MYOM3,NAV3,NFAT5,NFATC3,NHS,NKTR,NLRC5,PAN3…	99
Gastrointestinal Disease,Organismal Injury and Abnormalities	Benign oral disorder	0.000264			ADRA2B,AREG,C5,CCL20,CCNE1,CCP110,CCR7,CSHL1,CYP51A1,ETNK2,FDFT1,GABRB2,GRIN3B,HEXA,HMGCS1,HYAL2,INSIG1,LAMB3,MDM4,MED13L,NHS,SATB2,SC5D,SCN9A,SKI,TMEM94,TSPO,VEGFA,WDR11	29
Psychological Disorders	Severe psychological disorder	0.000266			ACHE,ADORA1,ADRA1B,ADRA2B,AHCY,BTD,C5,CA9,CACNA1B,CNP,COMT,DAAM2,DACH1,DICER1,EPHX2,ESR2,FRRS1,GABRB2,GAP43,GRIK1,GRIN3B,HTT,HYDIN,IGFBP2,LARGE1,LPL,MAOB,MICAL2,MTR,NELL2,NPY,OLFM1,PACSIN3,PRUNE1,SCN9A,SLC1A6,TARBP1,TSPO,VIM,WDR11	40
Connective Tissue Development and Function,Skeletal and Muscular System Development and Function,Tissue Development	Morphology of bone	0.000275			ABCB4,ADORA1,AREG,BTD,CASP8,CCP110,CD36,COMT,CRY2,CSHL1,CYP1B1,CYP51A1,ESR2,FREM1,FZD9,GGT1,HCK,HEXA,HYAL2,KLF4,LAMP2,MFAP5,MMP13,NIPBL,PDCD6IP,PLCG2,PRRX1,RIMS1,SATB2,SC5D,SERPINF1,SKI,SMAD1,TCF15,VEGFA	35
Connective Tissue Disorders,Inflammatory Disease,Organismal Injury and Abnormalities,Skeletal and Muscular Disorders	Rheumatic disease of joint	0.000278			ADRA1B,ADRA2B,CACNA1B,CASP8,CNTN2,FDFT1,HTT,HYAL2,NPY,PLAT,SCN9A,SLC1A6,TNFAIP3	13
Connective Tissue Development and Function,Tissue Morphology	Mass of brown adipose tissue	0.000285			ACACA,EPAS1,FGF19,GCGR,PLIN1	5
Psychological Disorders	Borderline personality disorder	0.000288			ADRA1B,ADRA2B,CA9,GABRB2,GRIK1,MAOB,TSPO	7
Neurological Disease,Psychological Disorders	Attention deficit hyperactivity disorder	0.000306			ADRA1B,ADRA2B,COMT,DAGLA,GABRB2,GRIN3B,MAOB,TSPO	8
Developmental Disorder,Neurological Disease,Organismal Injury and Abnormalities	Mental retardation	0.000308			ADRA1B,ADRA2B,ARID1A,ASH1L,CDK13,COMT,COQ5,DDX3X,DIP2B,GABRB2,HEXA,INF2,LARGE1,LMBRD1,MED13L,MEF2C,PDHX,PIGC,POMGNT1,PPP2R5D,PUS7,RIMS1,SATB2,SCN9A,SKI,SLC1A6,SMAD1,TMEM94,TSPO	29
Neurological Disease,Psychological Disorders	Schizophrenia	0.000308			ACHE,ADRA1B,ADRA2B,C5,CA9,CACNA1B,CNP,COMT,DAAM2,DICER1,EPHX2,ESR2,FRRS1,GABRB2,GAP43,GRIK1,GRIN3B,HYDIN,LARGE1,MAOB,MTR,NELL2,NPY,OLFM1,PACSIN3,SCN9A,TARBP1,TSPO,WDR11	29
Immunological Disease	Immediate hypersensitivity	0.000331			ACKR4,ADRA1B,ADRA2B,AHCY,ANXA5,CCL20,CCR6,CD28,CPNE7,ESR2,FABP4,GOLGA1,HCK,IDI1,KRT15,LPL,PLIN1,PROM1,SMPD1,TNFAIP3,TNFRSF8,VEGFA	22
Small Molecule Biochemistry	Metabolism of catecholamine	0.000352			COMT,EPAS1,LY6E,MAOB,NPY,RNF180	6
Neurological Disease,Organismal Injury and Abnormalities,Psychological Disorders	Obsessive-compulsive disorder	0.000356			ADRA1B,ADRA2B,CA9,COMT,GRIK1,GRIN3B,HTT	7
Carbohydrate Metabolism,Lipid Metabolism,Molecular Transport,Small Molecule Biochemistry	Concentration of colfosceril palmitate	0.000356			ACACA,INSIG1,SCD	3
Endocrine System Disorders,Gastrointestinal Disease,Metabolic Disease,Ophthalmic Disease,Organismal Injury and Abnormalities	Nonproliferative diabetic retinopathy	0.000356			EPHX2,SERPINF1,VEGFA	3
Cancer,Organismal Injury and Abnormalities,Tumor Morphology	Movement of tumor	0.000356			BACH2,SERPINF1,VEGFC	3
Carbohydrate Metabolism	Absorption of carbohydrate	0.000356			ABCB4,SLC2A2,SLC5A1	3
Cancer,Endocrine System Disorders,Organismal Injury and Abnormalities,Reproductive System Disease	Ovarian tumor	0.000357			ABCC4,ABHD12B,ABHD17A,ADAM19,ADORA1,AKR1A1,ARHGEF12,ARID1A,ASH1L,ATG2B,BIRC5,C5,CACNA1B,CASP8,CBL,CCR6,CD36,CDK1,CDK13,CFH,COL24A1,COMT,CRY2,CYP1B1,DACH1,DDX3X,DENND3,DIAPH2,DICER1,DIP2B,DNAI3,DOCK11,EPAS1,ESR2,F13A1,FABP4,FAM83B,FANCM,FOXN2,GALNT16,GATA4,GRIN3B,HECTD1,HYAL2,HYDIN,IGFBP2,INF2,KRT75,LY75,LY86,MAOB,MDM4,MFAP5,MICAL2,MTR,NAV2,NAV3,NFAT5,NKTR,NLGN3,NRF1,OSR1,PDE1C,PGP,PROM1,RIMBP2,RI…	86
Cancer,Organismal Injury and Abnormalities	Malignant neoplasm of aerodigestive tract	0.000393			ABCB4,ABCC5,ADAM19,ADORA1,AKAP9,ARFGEF2,ARID1A,ATAD2B,ATP13A3,ATP13A4,ATP6V1E1,BDP1,BIRC5,BTBD7,C4BPA,CA9,CACNA1B,CARD10,CASP8,CCDC92,CCR7,CEMIP,CEP250,CEP85L,CPAMD8,DAAM2,DACH1,DDX3X,DECR2,DOCK11,DPYS,EEA1,EREG,ESR2,F13A1,FABP3,FAM83B,FDFT1,FOXN2,FRRS1,GABRB2,GATA4,GRIK1,HECTD1,HSF2BP,HTT,HYDIN,INF2,L3MBTL1,LY6E,LY75,MEF2C,MFAP5,MICAL3,MTMR12,MTR,MYO5A,MYOM3,NAV3,NFAT5,NFATC3,NHS,NKTR,NLRC5,PAN3…	100
Ophthalmic Disease,Organismal Injury and Abnormalities	Age-related macular degeneration	0.000394			AMY2A,CASP8,CFH,DICER1,MTR,PLAT,VEGFA	7
Metabolic Disease,Organismal Injury and Abnormalities	Hypothermia	0.000394			ADRA1B,ADRA2B,DUSP3,FAAH,GABRB2,HTT,NPY	7
Respiratory System Development and Function	Morphology of respiratory system	0.000398			ADAM19,ADRA2B,AFF4,BID,CSHL1,EPAS1,ESR2,Foxp2,GATA4,HEXA,HTT,HYAL2,LPL,PDCD6IP,PRRX1,RGN,RIPK4,SATB2,SMPD1,SOX7,TIE1,VEGFA	22
Hereditary Disorder,Neurological Disease,Organismal Injury and Abnormalities,Psychological Disorders,Skeletal and Muscular Disorders	Huntington Disease	0.000399			ADRA1B,ADRA2B,AHCY,C7,CASP8,CYCS,CYP51A1,DAAM2,EPHX2,FDFT1,GABRB2,GRIN3B,HTT,KCNIP2,LAMP2,LDHA,LPL,LY6E,MAOB,MAP2,MYO5A,NPY,NRF1,PLA2G2E,PLK2,SCARB2,SCD,SCN9A,SLC1A6,SSR3,SYNJ1,TSPO,ZMYND8	33
Organ Morphology	Morphology of endocrine gland	0.000405			ABCA5,ADAM19,BID,CCR7,DACH1,DICER1,EPHX2,ESR2,FXN,GCGR,GCK,HTT,LY6E,PLAT,RAMP2,SGPP2,SLC23A2,SLC2A2,VEGFA	19
Organismal Development	Size of head	0.000407			BAK1,BRSK2,BTBD7,CYP51A1,DICER1,ESR2,GAP43,HTT,KLF4,LAMP2,MAP2,NLGN3,PDCD6IP,RAMP2,SATB2,SMPD1,WDR11	17
Cancer,Hematological Disease,Organismal Injury and Abnormalities	Myelodysplastic syndrome	0.000411			ADORA1,ATP6V1E1,BIRC5,CBL,CD36,CDK1,CRAT,CYP51A1,DENND4C,DICER1,ETNK1,GABRB2,GRIN3B,HCK,KMT2E,LY6E,RRM2B,SERINC2,TNFAIP3,TSPO,VEGFA,ZC3H7B	22
Cancer,Organismal Injury and Abnormalities,Renal and Urological Disease	Bladder carcinoma	0.000414			ADAM19,AFF4,ARID1A,ASH1L,ATP13A3,BIRC5,BTBD7,CACNA1B,CASP8,CFH,CNTN2,COMT,COQ5,CWH43,DAGLA,DIAPH2,EEA1,FABP4,FYCO1,GOLGA1,HIP1R,HIPK1,HSD17B7,HYDIN,INF2,INSIG1,IQSEC1,KCNIP2,KLF4,KMT2E,KRT15,KRT75,KRT80,LAMB3,LARGE1,MICAL2,MMP13,MYO5A,NAV3,NKTR,NLRC5,NRF1,OGDHL,OSR1,PALM,PLCG2,PLIN3,RHPN1,SALL1,SASH1,SLC43A2,SLC5A1,TEK,TFPI2,TPCN1,TYRO3,ULK2,USP4,VEGFA,ZP4	60
Hereditary Disorder,Neurological Disease,Organismal Injury and Abnormalities	Autosomal recessive neurological disorder	0.000419			ADRA2B,ARFGEF2,ASAH1,BDP1,CCDC88C,CDC14A,CEP250,CNTN2,COQ5,DARS1,DDHD1,FXN,GFPT1,HEXA,HTT,LARGE1,MED13L,MPV17,MPZ,MTHFS,MTR,NAGA,NFASC,PDHX,PIGC,POMGNT1,PROM1,PRUNE1,PUS7,RRM2B,SCARB2,SCN9A,SMPD1,SYNJ1,TDP2,TMC1,TMEM94,TP53BP1,ZFYVE26	39
Developmental Disorder,Neurological Disease	Neurodevelopmental disorder	0.00044			ADRA1B,ADRA2B,DENND3,GLS,HTT,MEF2C,MTHFS,NAV2,NFASC,NFATC3,PGRMC2,PRUNE1,SCN9A,SERPINF1,SKI,SYNJ1,TMEM94,WDR11	18
Hereditary Disorder,Neurological Disease,Organismal Injury and Abnormalities	Familial epilepsy	0.000444			ADRA2B,ASAH1,C5,CA9,CACNA1B,CNTN2,GABRB2,GLS,GRIK1,MEF2C,MTHFS,PIGC,SCARB2,SCN9A,SYNJ1	15
Cancer,Organismal Injury and Abnormalities,Skeletal and Muscular Disorders	Rhabdomyosarcoma	0.000445			ABCC5,CEMIP,CPAMD8,DACH1,DICER1,HTT,IGFBP2,LPIN1,MDM4,MINAR1,MTR,NELL2,NOTUM,OSBPL3,PLBD1,PLK2,RPS26,RRP36,SASH1,SKI,SYNJ1,TARBP1,TJP1,TMC1,VEGFA,WSCD1	26
Cellular Assembly and Organization	Formation of membrane processes	0.000453			CNP,ITPKA,MAP2,PALM	4
Cardiovascular System Development and Function,Organ Morphology,Organismal Development	Morphology of heart ventricle	0.000477			ADAM19,ADORA1,ADRA1B,ADRA2B,BIRC5,CASP8,DUSP8,EPAS1,ESR2,FGF19,GATA4,HEYL,LAMP2,LY6E,MEF2C,NFAT5,NFATC3,PLAT,RAMP2,TEK,TIMP4,VEGFA	22
Digestive System Development and Function	Development of gastrointestinal tract	0.000481			AQP5,CCR6,DICER1,Foxp2,FRAS1,GABRB2,GATA4,GRIN3B,INSIG1,MAP2,MEF2C,MYO5A,NIPBL,OSR1,PRRX1,SALL1,SATB2,SKI,TSPO,VIM	20
Drug Metabolism,Molecular Transport,Nucleic Acid Metabolism,Small Molecule Biochemistry	Transport of thioguanine	0.000492			ABCC4,ABCC5	2
Cell-To-Cell Signaling and Interaction,Drug Metabolism,Small Molecule Biochemistry	Catabolism of norepinephrine	0.000492			COMT,MAOB	2
Cell Morphology,Cellular Assembly and Organization,Nervous System Development and Function,Tissue Morphology	Area of presynaptic terminals	0.000492			MYO5A,NLGN3	2
Auditory and Vestibular System Development and Function,Embryonic Development,Hematological System Development and Function,Lymphoid Tissue Structure and Development,Organ Development,Organismal Development,Tissue Development	Lymphangiogenesis of ear	0.000492			VEGFA,VEGFC	2
Hereditary Disorder,Neurological Disease,Organismal Injury and Abnormalities	Familial cortical myoclonic tremor and epilepsy	0.000492			ADRA2B,CNTN2	2
Endocrine System Disorders,Gastrointestinal Disease,Metabolic Disease,Ophthalmic Disease,Organismal Injury and Abnormalities	Nonproliferative diabetic retinopathy with macular edema	0.000492			SERPINF1,VEGFA	2
Cardiovascular System Development and Function,Organ Development,Organ Morphology	Contractility of atrium	0.000492			ADORA1,CACNA1B	2
Behavior	Irritability of organism	0.000492			COMT,HTT	2
Cell Death and Survival,Cellular Compromise,Neurological Disease,Tissue Morphology	Fragmentation of neurons	0.000492			ACHE,HTT	2
Drug Metabolism,Molecular Transport,Nucleic Acid Metabolism,Small Molecule Biochemistry	Accumulation of 6-mercaptopurine	0.000492			ABCC4,ABCC5	2
Molecular Transport,Small Molecule Biochemistry	Localization of catecholamine	0.000492			COMT,EPAS1	2
Cancer,Neurological Disease,Organismal Injury and Abnormalities	Tumorigenesis of glioblastoma cells	0.000492			PROM1,VEGFA	2
Cardiovascular System Development and Function,Organismal Development	Formation of dorsal aorta	0.000492			MEF2C,VEGFA	2
Behavior	Limb clasping of forelimb	0.000492			DICER1,HTT	2
Molecular Transport,Nucleic Acid Metabolism,Small Molecule Biochemistry	Transport of GMP	0.000492			ABCC4,ABCC5	2
Hereditary Disorder,Neurological Disease,Organismal Injury and Abnormalities	Familial seizure disorder	0.000523			ACHE,ADRA2B,ASAH1,C5,CA9,CACNA1B,CNTN2,GABRB2,GLS,GRIK1,MEF2C,MTHFS,PIGC,SCARB2,SCN9A,SYNJ1	16
Respiratory Disease,Respiratory System Development and Function	Abnormal morphology of respiratory system	0.00053			ADAM19,ADRA2B,AFF4,BID,EPAS1,ESR2,Foxp2,GATA4,HEXA,HYAL2,LPL,PDCD6IP,PRRX1,RGN,RIPK4,SATB2,SMPD1,SOX7,TIE1,VEGFA	20
Connective Tissue Disorders,Inflammatory Disease,Inflammatory Response,Organismal Injury and Abnormalities,Skeletal and Muscular Disorders	Osteoarthritis	0.00053			ACHE,ADRA1B,ADRA2B,CACNA1B,CEMIP,EPAS1,FDFT1,GABRB2,HEXA,HYAL2,MMP13,SCN9A,SLC1A6,TFPI2,TIMP4,TSPO,VEGFA	17
Organismal Injury and Abnormalities	Acute pain	0.00053			ADRA1B,ADRA2B,CACNA1B,GABRB2,GRIN3B,SCN9A,TSPO	7
Neurological Disease	Dyskinesia	0.000545			ACHE,ADRA1B,ADRA2B,AHCY,C7,CACNA1B,CASP8,CYCS,CYP51A1,DAAM2,EPHX2,FDFT1,GABRB2,GRIN3B,HTT,KCNIP2,LAMP2,LDHA,LPL,LY6E,MAOB,MAP2,MYO5A,NPY,NRF1,PLA2G2E,PLK2,SCARB2,SCD,SCN9A,SLC1A6,SSR3,SYNJ1,TSPO,ZMYND8	35
Skeletal and Muscular Disorders	Orthopedic injury	0.000555			ADRA1B,ADRA2B,AKR1A1,C5,FDFT1,GABRB2,GRIN3B,SCN9A,TSPO	9
Developmental Disorder,Neurological Disease,Psychological Disorders	Asperger syndrome	0.000557			ADRA1B,ADRA2B,C5,GRIN3B,NLGN3	5
Cardiovascular System Development and Function,Organismal Development	Sprouting angiogenesis by endothelial cells	0.00056			STAB2,TJP1,VEGFA	3
Cellular Movement	Redistribution of blood cells	0.00056			CCR6,CCR7,VEGFA	3
Organismal Functions	Stress response of mice	0.00056			COMT,HTT,MAOB	3
Cancer,Organismal Injury and Abnormalities	Benign connective or soft tissue neoplasm	0.000568			ACHE,ADRA1B,ADRA2B,ARFGEF2,ARSL,CBL,CCNE1,CFH,CNP,COL24A1,CRY2,CYP1B1,ESR2,FABP4,FDFT1,KCNG1,OLFM1,PLXNC1,RAMP2,SCARA5,TEK,TIE1,TTC37,VEGFA	24
Organismal Injury and Abnormalities	Pannus tissue	0.000573			BID,C5,CD28,F13A1	4
Carbohydrate Metabolism,Drug Metabolism,Small Molecule Biochemistry	Catabolism of hyaluronic acid	0.000573			CEMIP,HEXA,HYAL2,STAB2	4
Psychological Disorders	Non-affective psychosis	0.000583			ADRA1B,ADRA2B,COMT,ESR2,GABRB2,GRIN3B,TSPO	7
Cancer,Endocrine System Disorders,Organismal Injury and Abnormalities,Reproductive System Disease	Ovarian cancer	0.000611			ABCC4,ABHD12B,ABHD17A,ADAM19,ADORA1,AKR1A1,ARHGEF12,ARID1A,ASH1L,ATG2B,BIRC5,C5,CACNA1B,CASP8,CBL,CCR6,CD36,CDK1,CDK13,CFH,COL24A1,COMT,CRY2,DACH1,DDX3X,DENND3,DIAPH2,DIP2B,DNAI3,DOCK11,EPAS1,ESR2,F13A1,FABP4,FAM83B,FANCM,FOXN2,GALNT16,GRIN3B,HECTD1,HYAL2,HYDIN,IGFBP2,INF2,KRT75,LY75,LY86,MAOB,MDM4,MFAP5,MICAL2,MTR,NAV2,NAV3,NFAT5,NKTR,NLGN3,NRF1,OSR1,PDE1C,PGP,PROM1,RIMBP2,RIMS1,RIPK4,RMDN2,SALL…	83
Cancer,Endocrine System Disorders,Organismal Injury and Abnormalities,Reproductive System Disease	Ovarian carcinoma	0.00062			ABCC4,ABHD12B,ABHD17A,ADAM19,ADORA1,AKR1A1,ARHGEF12,ARID1A,ASH1L,ATG2B,BIRC5,C5,CACNA1B,CASP8,CCR6,CD36,CDK13,CFH,COL24A1,COMT,CRY2,DDX3X,DENND3,DIAPH2,DIP2B,DNAI3,DOCK11,EPAS1,ESR2,F13A1,FAM83B,FOXN2,GALNT16,GRIN3B,HECTD1,HYAL2,HYDIN,IGFBP2,INF2,KRT75,LY75,LY86,MAOB,MDM4,MFAP5,MICAL2,MTR,NAV2,NAV3,NFAT5,NKTR,NLGN3,NRF1,OSR1,PDE1C,PGP,RIMBP2,RIMS1,RIPK4,RMDN2,SALL1,SATB2,SPATA18,STAB2,TARBP1,TFPI…	76
Cancer,Organismal Injury and Abnormalities,Skeletal and Muscular Disorders	Leiomyoma	0.000627			ACHE,ADRA1B,ADRA2B,ARFGEF2,ARSL,CBL,CFH,CNP,CRY2,CYP1B1,ESR2,KCNG1,OLFM1,PLXNC1,RAMP2,SCARA5,TEK,TIE1,TTC37	19
Cancer,Organismal Injury and Abnormalities,Renal and Urological Disease	Bladder cancer	0.000633			ADAM19,AFF4,ARID1A,ASH1L,ATP13A3,BIRC5,BTBD7,CACNA1B,CASP8,CFH,CNTN2,COMT,COQ5,CWH43,DAGLA,DIAPH2,EEA1,ESR2,FABP4,FYCO1,GOLGA1,HIP1R,HIPK1,HSD17B7,HYDIN,INF2,INSIG1,IQSEC1,KCNIP2,KLF4,KMT2E,KRT15,KRT75,KRT80,LAMB3,LARGE1,MICAL2,MMP13,MTR,MYO5A,NAV3,NKTR,NLRC5,NRF1,OGDHL,OSR1,PALM,PLAT,PLCG2,PLIN3,RHPN1,SALL1,SASH1,SLC43A2,SLC5A1,TEK,TFPI2,TPCN1,TYRO3,ULK2,USP4,VEGFA,ZP4	63
Neurological Disease,Organismal Injury and Abnormalities	Epileptic seizure	0.000644			ADRA2B,ASAH1,C1QB,C5,CACNA1B,CEMIP,CNTN2,GABRB2,HTT,LAMB3,PLK2,SCARB2,SCN9A,TSPO,TYRO3	15
Organismal Injury and Abnormalities	Non-cancer pain	0.000652			ACHE,ADORA1,ADRA1B,ADRA2B,AMY2A,CACNA1B,ESR2,GABRB2,GRIN3B,PLAT,SCN9A,VEGFA	12
Digestive System Development and Function	Development of digestive system	0.000689			AACS,AQP5,CCR6,DICER1,Foxp2,FRAS1,GABRB2,GATA4,GRIN3B,HIP1R,INSIG1,MAP2,MDM4,MEF2C,MYO5A,NIPBL,NRG4,OSR1,PRRX1,SALL1,SATB2,SKI,TSPO,VEGFA,VEGFC,VIM	26
Organismal Injury and Abnormalities,Tissue Morphology	Morphology of lesion	0.000689			ACAT2,ANXA5,AREG,BAK1,BID,CA9,CCNE1,CD151,EPHX2,ESR2,FABP4,GATA4,HIPK1,HTT,IGFBP2,ITPRIP,KSR1,LDHA,LPL,MEF2C,OLFM1,PANX2,PLAT,SMAD1,TNFAIP3,VEGFA	26
Cardiovascular System Development and Function	Morphology of vessel	0.000698			ABCB4,ADRA1B,CD151,CFH,CYP51A1,ESR2,FGF19,GATA4,HSD17B7,LPL,MEF2C,MFAP5,NFATC3,PRRX1,RAMP2,RRM2B,TEK,TIE1,TYRO3,VEGFA,VEGFC,VIM	22
Cancer,Endocrine System Disorders,Organismal Injury and Abnormalities,Reproductive System Disease	Gonadal tumor	0.000698			ABCC4,ABHD12B,ABHD17A,ACHE,ADAM19,ADORA1,AKR1A1,ARHGEF12,ARID1A,ASH1L,ATG2B,BIRC5,C5,CACNA1B,CASP8,CBL,CCR6,CD36,CDK1,CDK13,CFH,COL24A1,COMT,CRY2,CYP1B1,DACH1,DDX3X,DENND3,DIAPH2,DICER1,DIP2B,DNAI3,DOCK11,EPAS1,ESR2,F13A1,FABP4,FAM83B,FANCM,FOXN2,GALNT16,GATA4,GRIN3B,HECTD1,HYAL2,HYDIN,IGFBP2,INF2,KRT75,LY75,LY86,MAOB,MDM4,MFAP5,MICAL2,MTR,NAV2,NAV3,NFAT5,NKTR,NLGN3,NRF1,OSR1,PDE1C,PGP,PROM1,RIMB…	87
Cancer,Organismal Injury and Abnormalities,Reproductive System Disease	Breast carcinoma	0.000701			ABCC5,ADRA1B,AKAP9,AMN,AREG,ARID1A,ATAD2B,BAK1,BIRC5,CACNA1B,CCP110,CCR6,CDK1,COL24A1,CPAMD8,CPNE4,CRAT,CRY2,DACH1,DCBLD1,DDHD1,DICER1,DMXL1,DOCK11,DUSP16,ESR2,ESYT2,FABP4,FANCM,FDFT1,FRAS1,FREM1,GCK,GLS,HAGH,HAPLN3,HMGCS1,IGFBP2,IQSEC1,KLF4,KSR1,LRCH2,LY6E,MARF1,MEF2C,MICAL2,MMP13,MTMR12,MTR,MYO5C,MYOM3,NAV3,NFATC3,NHS,NIPBL,NKTR,NLGN3,NRAP,OSBPL3,OSR1,PHACTR3,PIK3C2A,PLK2,PRRX1,RALGAPB,RHPN1,RM…	80
Tissue Morphology	Remodeling of blood vessel	0.000702			ADRA1B,ARHGEF12,BAK1,EPAS1,MEF2C,NFATC3,TEK,VEGFA	8
Connective Tissue Disorders,Organismal Injury and Abnormalities,Skeletal and Muscular Disorders,Tissue Morphology	Fracture of bone	0.000702			ADRA1B,ADRA2B,AKR1A1,FDFT1,GABRB2,GRIN3B,SCN9A,TSPO	8
Cardiovascular Disease,Organismal Injury and Abnormalities	Infarction	0.000705			ACHE,ADORA1,ADRA1B,ADRA2B,AMY2A,ANXA5,BAK1,BID,C5,CA9,CD36,ESR2,F13A1,GATA4,ITPRIP,MEF2C,MTR,NPY,OLFM1,PANX2,PLAT,PLK2,TNFAIP3,VEGFA	24
Lipid Metabolism,Small Molecule Biochemistry	Hydrolysis of acylglycerol	0.000453			FAAH,FABP3,FABP4,LPL,PLCG2,PLIN1	6
Cardiovascular Disease,Organismal Injury and Abnormalities	Atherosclerosis	0.000156			ACAT2,ADORA1,BIRC5,C5,CA9,CCDC92,CD36,COMT,CORO2A,EPHX2,EREG,ESR2,ETNK1,F13A1,FABP4,GRIN3B,HTT,KLF4,LAMP2,LPL,MICAL2,MMP13,MPZ,MTR,PLAT,PLIN1,SCD,SMPD1,TNFAIP3,VEGFA	30
Carbohydrate Metabolism,Small Molecule Biochemistry	Consumption of D-glucose	0.000285			CAB39L,GCK,HTT,LDHA,SLC2A2	5
Gastrointestinal Disease,Organismal Injury and Abnormalities	Colorectal disorder	4.12e-14			ABCA5,ABCC4,ABCC5,ABHD17A,ACKR4,ADAM19,ADORA1,ADRA1B,AFF1,AFF4,AGMO,AHCY,AKAP9,ALG1,AMY2A,ANXA5,AQP9,AREG,AREL1,ARHGEF38,ARID1A,ARSI,ART1,ASH1L,ASXL3,ATG2B,ATP13A3,ATP13A4,ATP2A3,ATP6V1E1,ATXN7,BACH2,BAK1,BDP1,BID,BIRC5,BPI,BRSK2,BTBD7,C1QB,C1QC,C2CD2L,C4BPA,C7,CAB39L,CACNA1B,CAMSAP1,CARD10,CASP8,CBL,CCDC186,CCP110,CD28,CD36,CDC14A,CDK1,CDK13,CDK5RAP1,CEMIP,CEP170B,CEP250,CEP55,CEP85L,CFH,CLCN1,C…	258
Cancer,Gastrointestinal Disease,Hepatic System Disease,Organismal Injury and Abnormalities	Liver cancer	1.92e-10			ABCA5,ABCB4,ABCC4,ABCC5,ADAM19,ADRA2B,AFF1,AFF4,AKAP9,AKR1D1,ALG1,AMN,ANXA5,APMAP,AREG,AREL1,ARFGEF2,ARHGEF12,ARID1A,ARSL,ASAH1,ASH1L,ASXL3,ATG2B,ATP2A3,ATP6V1E1,BDP1,BIRC5,BTBD7,C4BPA,C5,C7,CA9,CAB39L,CACNA1B,CAMSAP1,CASP8,CCDC186,CCDC88C,CCDC92,CCL20,CCNE1,CCP110,CD36,CDC14A,CDK13,CEP250,CEP85L,COL24A1,COMT,CORO2A,CPAMD8,CPNE4,CSHL1,CYP51A1,DAAM2,DACH1,DAGLA,DCAF10,DDX3X,DENND3,DENND4C,DGAT2,DI…	210
Cancer,Gastrointestinal Disease,Organismal Injury and Abnormalities	Large intestine neoplasm	2.46e-20			AACS,ABCA5,ABCB4,ABCC4,ABCC5,ABHD17A,ACHE,ACKR4,ACSS1,ADAM19,ADGRG2,ADORA1,ADRA1B,AFF1,AFF4,AGMO,AHCY,AKAP9,AKR1A1,ALG1,AMN,AMY2A,ANKDD1A,ANKRD33B,ANXA5,APMAP,AQP9,AREG,AREL1,ARFGEF2,ARHGEF12,ARHGEF38,ARID1A,ARSI,ART1,ASAH1,ASB8,ASH1L,ASXL3,ATAD2B,ATG2B,ATP13A3,ATP13A4,ATP2A3,ATP6V1E1,ATXN7,BACH2,BAK1,BDP1,BID,BIRC5,BPI,BRSK2,BTBD7,BTD,C1orf52,C1QB,C1QC,C2CD2L,C4BPA,C5,C7,CAB39L,CACNA1B,CAMSAP1,C…	393
Cancer,Gastrointestinal Disease,Organismal Injury and Abnormalities	Colorectal tumor	1.34e-12			ABCA5,ABCC4,ABCC5,ABHD17A,ACKR4,ADAM19,ADORA1,ADRA1B,AFF1,AFF4,AGMO,AHCY,AKAP9,ALG1,AMY2A,ANXA5,AQP9,AREG,AREL1,ARHGEF38,ARID1A,ARSI,ART1,ASH1L,ASXL3,ATG2B,ATP13A3,ATP13A4,ATP2A3,ATP6V1E1,ATXN7,BACH2,BAK1,BDP1,BID,BIRC5,BPI,BRSK2,BTBD7,C1QB,C1QC,C2CD2L,C4BPA,C7,CAB39L,CACNA1B,CAMSAP1,CARD10,CASP8,CBL,CCDC186,CCP110,CD28,CD36,CDC14A,CDK1,CDK13,CDK5RAP1,CEMIP,CEP170B,CEP250,CEP55,CEP85L,CFH,CLCN1,C…	247
Carbohydrate Metabolism	Consumption of carbohydrate	9.98e-06			CAB39L,FAAH,GCK,HTT,LDHA,NPY,SLC2A2	7
Cancer,Organismal Injury and Abnormalities,Renal and Urological Disease	Urinary tract tumor	4.64e-08			ADAM19,ADORA1,AFF4,AKAP9,ANXA5,AQP9,ARID1A,ASH1L,ATP13A3,BDP1,BIRC5,BTBD7,C2CD2L,CA9,CACNA1B,CASP8,CCDC186,CCR6,CFH,CNTN2,COMT,COQ5,CWH43,CYP51A1,DAGLA,DENND3,DGAT2,DIAPH2,DICER1,DMXL1,EEA1,EPAS1,EREG,ESR2,FAAH,FABP4,FDFT1,FGF19,FNIP2,FYCO1,GABRB2,GGT1,GIMAP8,GLMP,GLS,GOLGA1,GREB1,HAGH,HIP1R,HIPK1,HSD17B7,HYDIN,INF2,INSIG1,IQSEC1,KCNIP2,KLF4,KMT2E,KRT15,KRT75,KRT80,LAMB3,LARGE1,LRCH2,LY6E,MICAL2,…	117
Cancer,Gastrointestinal Disease,Hepatic System Disease,Organismal Injury and Abnormalities	Liver tumor	9.89e-12			ABCA5,ABCB4,ABCC4,ABCC5,ADAM19,ADRA2B,AFF1,AFF4,AKAP9,AKR1D1,ALG1,AMN,AMY2A,ANXA5,APMAP,AREG,AREL1,ARFGEF2,ARHGEF12,ARID1A,ARSL,ASAH1,ASH1L,ASXL3,ATG2B,ATP13A3,ATP2A3,ATP6V1E1,BDP1,BID,BIRC5,BTBD7,C4BPA,C5,C7,CA9,CAB39L,CACNA1B,CAMSAP1,CASP8,CCDC186,CCDC88C,CCDC92,CCL20,CCNE1,CCP110,CCR6,CD36,CDC14A,CDK1,CDK13,CEP250,CEP85L,COL24A1,COMT,CORO2A,CPAMD8,CPNE4,CRAMP1,CSHL1,CYCS,CYP1B1,CYP51A1,DAAM2,D…	241
Cancer,Organismal Injury and Abnormalities	Tumorigenesis of epithelial neoplasm	3.28e-21			ABCA5,ABCB4,ABCC4,ABCC5,ABHD12B,ABHD17A,ACHE,ACKR4,ADAM19,ADGRG2,ADORA1,ADRA1B,AFF1,AFF4,AGMO,AKAP9,AKR1A1,ALG1,AMY2A,ANKDD1A,ANXA5,AQP9,AREG,AREL1,ARFGEF2,ARHGEF12,ARHGEF38,ARID1A,ARSI,ART1,ASAH1,ASH1L,ASXL3,ATAD2B,ATG2B,ATP13A3,ATP13A4,ATP2A3,ATP6V1E1,ATXN7,BACH2,BAK1,BDP1,BID,BIRC5,BPI,BRSK2,BTBD7,C1QC,C2CD2L,C4BPA,C5,C7,CA9,CAB39L,CACNA1B,CAMSAP1,CARD10,CASP8,CBL,CCDC186,CCNE1,CCP110,CCR6,CD3…	348
Carbohydrate Metabolism	Catabolism of carbohydrate	0.000509			ADRA1B,AKR1A1,AMY2A,CEMIP,CHIA,GCK,HEXA,HYAL2,NAGA,PLAT,STAB2	11
Cardiovascular Disease	Hypertension	9.23e-05			ABCB4,ADRA1B,ADRA2B,AMY2A,ATP2A3,BIRC5,BTBD7,CA9,CACNA1B,CASP8,CFH,COMT,CORO2A,DAAM2,EPAS1,ESR2,FABP3,G6PC3,GABRB2,GFPT1,GJA4,GOLGA1,GRIK1,HAGH,HTT,LMBRD1,LPL,MTHFS,NFATC3,NOTUM,NPY,PLAT,PLEKHA5,PMEPA1,PROM1,PRRX1,PRSS2,SCN9A,SLC6A18,SMAD1,TNFRSF8,UHRF1BP1L,VEGFA,VEGFC	44
Organismal Injury and Abnormalities,Renal and Urological Disease	Renal lesion	1.17e-06			ADAM19,ADORA1,AKAP9,ANXA5,AQP9,ARID1A,ATP13A3,BDP1,BIRC5,C2CD2L,CA9,CCDC186,CCR6,CD151,CNTN2,CYP1B1,CYP51A1,DENND3,DGAT2,DICER1,DMXL1,EPAS1,EREG,FAAH,FABP4,FDFT1,FGF19,FNIP2,FRAS1,GABRB2,GGT1,GIMAP8,GLMP,GLS,GREB1,HAGH,HSD17B7,KMT2E,KRT80,LAMB3,LRCH2,MICAL2,MICAL3,NAV2,NAV3,NFAT5,NIPBL,OSBPL3,OSR1,PIK3C2A,PLAT,PLCG2,PLEKHA5,PLIN3,PMS1,RGN,RIMBP2,SALL1,SCD,SERINC2,SKI,SLC5A12,SLC9A2,STAB2,TDP2,TEK…	76
Cell-To-Cell Signaling and Interaction	Quantity of neurotransmitter	0.000448			ADRA1B,CACNA1B,COMT,ESR2,Foxp2,GAP43,HPS5,HTT,LY6E,MAOB,PLAT,RNF180,SLC23A2,VEGFA	14
Lipid Metabolism,Small Molecule Biochemistry	Metabolism of acylglycerol	1.17e-07			AGMO,CD36,DAGLA,DGAT2,FAAH,FABP3,FABP4,INSIG1,LPIN1,LPL,PLCG2,PLD1,PLIN1,RGN,SCD,SERPINF1,SLC22A4,SMPD1	18
Organismal Injury and Abnormalities	Discomfort	3.81e-05			ACHE,ADORA1,ADRA1B,ADRA2B,AMY2A,CA9,CACNA1B,COMT,DICER1,EPHX2,ESR2,FDFT1,GABRB2,GRIK1,GRIN3B,HYAL2,LPL,PLAT,RRM2B,SCN9A,TEK,TSPO,TYRO3,VEGFA	24
Lipid Metabolism,Molecular Transport,Small Molecule Biochemistry	Concentration of triacylglycerol	4.08e-05			ACACA,ACAT2,AQP9,CACNA1B,CBL,CD36,CHKA,CNPY2,CSHL1,DGAT2,ESR2,FABP4,FGF19,GALNT2,GCGR,GCK,INSIG1,LPIN1,LPL,NPY,PLIN3,RGN,SCD,SMPD1,VEGFA	25
Endocrine System Disorders,Gastrointestinal Disease,Metabolic Disease,Organismal Injury and Abnormalities	Diabetes mellitus	2.06e-05			AACS,ABCC4,ACACA,ADORA1,ADRA1B,ADRA2B,AGMO,AMY2A,ANXA5,AQP5,ATXN7,BACH2,BATF3,BPI,C5,CA9,CACNA1B,CASP8,CCDC88C,CCR6,CCR7,CD28,CD36,CFH,COL24A1,CPNE4,CRY2,CWH43,CYP51A1,EPHX2,FABP4,FDFT1,FGF19,FRMD3,FXN,GABRB2,GAS2L1,GCGR,GCK,GRIK1,GRIN3B,HIPK1,HTT,HYAL2,IGFBP2,KLF4,LPL,LY86,MAOB,MTR,NPY,OXSM,PHACTR3,PJA2,PLA2G2E,PLBD1,PLCG2,PLIN1,PRDM10,RAMP2,SCD,SCN9A,SERPINF1,SLC2A2,SLC5A1,TEK,TSPO,TYRO3,VEGFA,…	70
Cancer,Organismal Injury and Abnormalities,Respiratory Disease	Respiratory system tumor	6e-08			ABCA5,ABCB4,ABCC4,ABCC5,ABHD17A,ACHE,ADAM19,ADORA1,ADRA1B,AKAP9,ALG1,AREG,ARHGEF12,ARID1A,ASAH1,ASH1L,ASXL3,ATP6V1E1,BDP1,BIRC5,C7,CA9,CACNA1B,CAMSAP1,CASP8,CBL,CCNE1,CCP110,CCR6,CCR7,CD151,CDK1,CEP250,CFH,CLDN1,CNPY2,COL24A1,CWH43,CYP1B1,DAGLA,DDX3X,DECR2,DEGS1,DICER1,DIP2B,DMXL1,DNAI3,DPYS,EEA1,EPAS1,ESR2,F13A1,FABP4,FAM83B,FANCM,FDFT1,FOXN2,FREM1,GABRB2,GATA4,GGT1,GLS,GRB10,GREB1,GRIK1,HCK,HTT…	149
Cancer,Organismal Injury and Abnormalities	Thoracic neoplasm	4.75e-06			ABCA5,ABCC4,ABCC5,ABHD17A,ACHE,ADAM19,ADORA1,ADRA1B,AKAP9,ALG1,AREG,ARHGEF12,ARID1A,ASAH1,ASH1L,ASXL3,ATP6V1E1,BIRC5,C7,CA9,CAMSAP1,CASP8,CBL,CCNE1,CCP110,CCR6,CD151,CDK1,CFH,CLDN1,CNPY2,COL24A1,CWH43,CYP1B1,DAGLA,DDX3X,DEGS1,DICER1,DIP2B,DMXL1,DNAI3,DPYS,EPAS1,ESR2,FABP4,FANCM,FDFT1,FREM1,GABRB2,GGT1,GLS,GRB10,GREB1,GRIK1,HCK,HTT,HYDIN,IGFBP2,INSIG1,IQSEC1,KLF4,KMT2E,KRT80,L3MBTL1,LAMB3,LDHA,LRC…	123
Cancer,Organismal Injury and Abnormalities,Respiratory Disease	Lung tumor	4.92e-06			ABCA5,ABCC4,ABCC5,ABHD17A,ACHE,ADAM19,ADORA1,ADRA1B,AKAP9,ALG1,AREG,ARHGEF12,ARID1A,ASAH1,ASH1L,ASXL3,ATP6V1E1,BIRC5,C7,CA9,CAMSAP1,CASP8,CBL,CCNE1,CCP110,CCR6,CD151,CDK1,CFH,CLDN1,CNPY2,COL24A1,CWH43,CYP1B1,DAGLA,DDX3X,DEGS1,DICER1,DIP2B,DMXL1,DNAI3,DPYS,EPAS1,ESR2,FABP4,FANCM,FDFT1,FREM1,GABRB2,GGT1,GLS,GRB10,GREB1,GRIK1,HCK,HTT,HYDIN,IGFBP2,INSIG1,IQSEC1,KLF4,KMT2E,KRT80,L3MBTL1,LAMB3,LDHA,LRC…	122
Cancer,Organismal Injury and Abnormalities	Genitourinary tumor	2.09e-15			ABCA5,ABCB4,ABCC4,ABCC5,ABHD12B,ABHD17A,ACHE,ADAM19,ADGRG2,ADORA1,ADRA1B,ADRA2B,AFF1,AFF4,AGMO,AKAP9,AKR1A1,AMN,ANKDD1A,ANXA5,AQP9,AREG,ARFGEF2,ARHGEF12,ARHGEF38,ARID1A,ARSL,ASH1L,ASXL3,ATAD2B,ATG2B,ATP13A3,ATP13A4,ATP2A3,BAK1,BDP1,BIRC5,BRSK2,BTBD7,BTD,C1QC,C2CD2L,C4BPA,C5,C7,CA9,CAB39L,CACNA1B,CAMSAP1,CARD10,CASP8,CBL,CCDC186,CCDC88C,CCNE1,CCP110,CCR6,CCR7,CD151,CD36,CDK1,CDK13,CDK18,CDK5RAP1,C…	339
Cancer,Organismal Injury and Abnormalities	Carcinoma	1.06e-27			AACS,ABCA5,ABCB4,ABCC4,ABCC5,ABHD12B,ABHD17A,ACAT2,ACHE,ACKR4,ACSS1,ADAM19,ADGRG2,ADORA1,ADRA1B,ADRA2B,AFF1,AFF4,AGMAT,AGMO,AHCY,AKAP9,AKR1A1,AKR1D1,ALG1,AMN,AMY2A,ANKDD1A,ANKRD33B,ANXA5,APMAP,AQP5,AQP9,AREG,AREL1,ARFGEF2,ARHGEF12,ARHGEF38,ARID1A,ARSI,ART1,ASAH1,ASB8,ASH1L,ASXL3,ATAD2B,ATG2B,ATP13A3,ATP13A4,ATP2A3,ATP6V1E1,ATXN7,BACH2,BAK1,BATF3,BCKDHB,BDP1,BID,BIRC5,BPI,BRSK2,BTBD7,BTD,C1orf52,C…	477
Cellular Function and Maintenance	Endocytosis	9.48e-05			ADORA1,AMN,ANXA5,ATG2B,ATP6V1E1,C5,CBL,CCR7,CD151,CD36,CFH,DDX3X,EEA1,G6PC3,GAP43,HCK,HIP1R,HTT,HYAL2,IQSEC1,LMBRD1,LY75,MYO5A,NLGN3,PAN3,PIK3C2A,PKN2,PLAT,PLD1,SCARA5,SCARB2,SMPD1,STAB2,SYNJ1,TECPR1,TYRO3,VIM,ZMYND8	38
Lipid Metabolism,Small Molecule Biochemistry	Fatty acid metabolism	4.55e-06			AACS,ABCA5,ABCB4,ABCC4,ACACA,ACSS1,AQP9,AREG,ARHGEF12,ASAH1,C5,CD36,CHKA,CRAT,CYP1B1,DECR2,DEGS1,EPHX2,EREG,ESR2,FAAH,FABP3,FABP4,FGF19,GGT1,Gsta1,HTT,INSIG1,LARGE1,LPIN1,LPL,MYO5A,OXSM,RGN,SC5D,SCARB2,SCD,SMPD1,TSPO,VEGFA,VIM	41
Amino Acid Metabolism,Molecular Transport,Small Molecule Biochemistry	Transport of amino acids	1.86e-05			ABCC4,ABCC5,ATXN7,CD28,GAP43,HTT,SERPINF1,SLC11A1,SLC1A6,SLC43A2,SLC6A18,SLC6A20,SLC7A5,VEGFC	14
Neurological Disease	Progressive neurological disorder	2.15e-05			ACHE,ADORA1,ADRA1B,ADRA2B,ANXA5,AREG,ASAH1,ATP6V1E1,BIRC5,C5,C7,CACNA1B,CASP8,CD36,CDK1,CNP,COMT,CYP51A1,DICER1,EPHX2,ESR2,FAAH,FABP3,FDFT1,FRRS1,GABRB2,GAP43,GLS,GRIN3B,HTT,IGFBP2,LDHA,LPL,LY6E,LY75,MAOB,MAP2,MEF2C,MPZ,MTR,NAV3,NDUFB8,NFATC3,NPY,PHLPP2,PLAT,PLCG2,PLK2,RIMS1,RRM2B,SC5D,SCARB2,SCD,SCN9A,SERPINE2,SLC1A6,SLC2A2,SMPD1,SYNJ1,TEK,TSPO,ULK2,VEGFA,VIM	64
Cancer,Organismal Injury and Abnormalities	Liquid tumor	5.86e-06			ABCB4,ABHD17A,ACHE,ADORA1,ADRA1B,ARID1A,ARSI,ASH1L,ASXL3,ATP6V1E1,ATXN7,BACH2,BAK1,BDP1,BIRC5,C5,CA9,CASP8,CBL,CCR7,CD28,CD36,CDK1,CDK13,CEMIP,CRAT,CWH43,CYCS,CYP51A1,DAGLA,DDX3X,DENND4C,DICER1,DOCK11,EFCAB7,EPAS1,ESR2,ETNK1,FOXN2,FYCO1,FZD9,GABRB2,GAS2L1,GATA4,GLS,GREB1,GRIN3B,HAPLN3,HCK,HECTD1,HEYL,HTT,HYDIN,KCNG1,KLF4,KMT2E,L3MBTL1,LDHA,LY6E,MED13L,MEF2C,MICAL3,MTR,MYOM3,NFASC,NIPBL,NRAP,PAN3,…	99
Cancer,Hematological Disease,Organismal Injury and Abnormalities	Myeloid neoplasm	1.05e-05			ABCB4,ABHD17A,ADORA1,ADRA1B,ARID1A,ARSI,ASH1L,ASXL3,ATP6V1E1,ATXN7,BDP1,BIRC5,CA9,CASP8,CBL,CD36,CDK1,CDK13,CRAT,CWH43,CYCS,CYP51A1,DDX3X,DENND4C,DICER1,DOCK11,EFCAB7,ESR2,ETNK1,FOXN2,FYCO1,FZD9,GABRB2,GAS2L1,GATA4,GLS,GREB1,GRIN3B,HAPLN3,HCK,HEYL,HTT,HYDIN,KCNG1,KLF4,KMT2E,L3MBTL1,LY6E,MED13L,MEF2C,MICAL3,MTR,MYOM3,NFASC,NRAP,PAN3,PDE1C,PLK2,PLXNC1,POMGNT1,PROM1,PRSS2,RRM2B,SCARA5,SCN9A,SERINC2,…	80
Cancer,Hematological Disease,Organismal Injury and Abnormalities	Bone marrow neoplasm	1.32e-05			ABCB4,ABHD17A,ADORA1,ADRA1B,ARID1A,ARSI,ASH1L,ASXL3,ATP6V1E1,ATXN7,BDP1,BIRC5,CA9,CASP8,CBL,CD36,CDK1,CDK13,CRAT,CWH43,CYCS,CYP51A1,DDX3X,DENND4C,DICER1,DOCK11,EFCAB7,ESR2,ETNK1,FOXN2,FYCO1,FZD9,GABRB2,GAS2L1,GATA4,GLS,GREB1,GRIN3B,HAPLN3,HCK,HEYL,HTT,HYDIN,KCNG1,KLF4,KMT2E,L3MBTL1,LY6E,MED13L,MEF2C,MICAL3,MTR,MYOM3,NFASC,NRAP,PAN3,PDE1C,PLK2,PLXNC1,POMGNT1,PROM1,PRSS2,RRM2B,SCARA5,SCN9A,SERINC2,…	79
Cellular Function and Maintenance	Engulfment of cells	0.000675			ADORA1,ANXA5,ATP6V1E1,C5,CBL,CCR7,CD151,CD36,CFH,DDX3X,G6PC3,HCK,HIP1R,HTT,HYAL2,IQSEC1,LMBRD1,LY75,NPY,PAN3,PKN2,PLAT,PLD1,SCARB2,SLC11A1,SMPD1,STAB2,SYNJ1,TYRO3,VIM,ZMYND8	31
Cancer,Gastrointestinal Disease,Hepatic System Disease,Organismal Injury and Abnormalities	Hepatobiliary system cancer	1.81e-11			ABCA5,ABCB4,ABCC4,ABCC5,ADAM19,ADRA2B,AFF1,AFF4,AKAP9,AKR1D1,ALG1,AMN,ANXA5,APMAP,AREG,AREL1,ARFGEF2,ARHGEF12,ARID1A,ARSL,ASAH1,ASH1L,ASXL3,ATG2B,ATP2A3,ATP6V1E1,BDP1,BIRC5,BTBD7,C4BPA,C5,C7,CA9,CAB39L,CACNA1B,CAMSAP1,CASP8,CCDC186,CCDC88C,CCDC92,CCL20,CCNE1,CCP110,CD36,CDC14A,CDK13,CDK5RAP1,CEP250,CEP85L,CLPTM1L,COL24A1,COMT,CORO2A,CPAMD8,CPNE4,CSHL1,CYP51A1,DAAM2,DACH1,DAGLA,DCAF10,DDHD1,DDX3X,…	223
Cardiovascular Disease,Organismal Injury and Abnormalities	Occlusion of artery	0.000182			ACAT2,ADORA1,ADRA1B,ADRA2B,BIRC5,C5,CA9,CCDC92,CD36,COMT,CORO2A,EPHX2,EREG,ESR2,ETNK1,F13A1,FABP4,GRIN3B,HTT,KLF4,LAMP2,LPL,MICAL2,MMP13,MPZ,MTR,PLAT,PLIN1,SCARB2,SCD,SMPD1,TNFAIP3,VEGFA	33
Cardiovascular Disease,Organismal Injury and Abnormalities	Vaso-occlusion	0.000157			ACAT2,ADORA1,ADRA1B,ADRA2B,BIRC5,C5,CA9,CCDC92,CD36,COMT,CORO2A,EPHX2,EREG,ESR2,ETNK1,F13A1,FABP4,GRIN3B,HTT,KLF4,LAMP2,LPL,MICAL2,MMP13,MPZ,MTR,PLAT,PLIN1,RRM2B,SCARB2,SCD,SMPD1,TNFAIP3,VEGFA	34
Cancer,Organismal Injury and Abnormalities,Renal and Urological Disease	Renal tumor	4.27e-06			ADAM19,ADORA1,AKAP9,ANXA5,AQP9,ARID1A,ATP13A3,BDP1,BIRC5,C2CD2L,CA9,CCDC186,CCR6,CNTN2,CYP51A1,DENND3,DGAT2,DICER1,DMXL1,EPAS1,EREG,FAAH,FABP4,FDFT1,FGF19,FNIP2,GABRB2,GGT1,GIMAP8,GLMP,GLS,GREB1,HAGH,HSD17B7,KMT2E,KRT80,LAMB3,LRCH2,MICAL2,MICAL3,NAV2,NAV3,NFAT5,NIPBL,OSBPL3,OSR1,PIK3C2A,PLCG2,PLEKHA5,PLIN3,PMS1,RGN,RIMBP2,SALL1,SCD,SERINC2,SLC5A12,SLC9A2,TDP2,TEK,TIMP4,TJP1,TSPO,TYRO3,VEGFA,VEGFC…	70
Cancer,Organismal Injury and Abnormalities	Intrathoracic malignant tumor	3.33e-06			ABCA5,ABCC4,ABCC5,ABHD17A,ACHE,ADAM19,ADORA1,ADRA1B,AKAP9,ALG1,AREG,ARHGEF12,ARID1A,ASAH1,ASH1L,ASXL3,ATP6V1E1,BIRC5,C7,CA9,CAMSAP1,CASP8,CBL,CCNE1,CCP110,CCR6,CD151,CDK1,CFH,CLDN1,CNPY2,COL24A1,CWH43,CYP1B1,DAGLA,DDX3X,DEGS1,DICER1,DIP2B,DMXL1,DNAI3,DPYS,EPAS1,ESR2,FABP4,FANCM,FDFT1,FREM1,GABRB2,GGT1,GLS,GRB10,GREB1,GRIK1,HCK,HTT,HYDIN,IGFBP2,INSIG1,IQSEC1,KLF4,KMT2E,KRT80,L3MBTL1,LAMB3,LDHA,LRC…	121
Cancer,Organismal Injury and Abnormalities,Respiratory Disease	Lung cancer	3.99e-06			ABCA5,ABCC4,ABCC5,ABHD17A,ACHE,ADAM19,ADORA1,ADRA1B,AKAP9,ALG1,AREG,ARHGEF12,ARID1A,ASAH1,ASH1L,ASXL3,ATP6V1E1,BIRC5,C7,CA9,CAMSAP1,CASP8,CBL,CCNE1,CCP110,CCR6,CD151,CDK1,CFH,CLDN1,CNPY2,COL24A1,CWH43,CYP1B1,DAGLA,DDX3X,DEGS1,DICER1,DIP2B,DMXL1,DNAI3,DPYS,EPAS1,ESR2,FABP4,FANCM,FDFT1,FREM1,GABRB2,GGT1,GLS,GRB10,GREB1,GRIK1,HCK,HTT,HYDIN,IGFBP2,INSIG1,IQSEC1,KLF4,KMT2E,KRT80,L3MBTL1,LAMB3,LDHA,LRC…	120
Cardiovascular System Development and Function,Organismal Development	Vasculogenesis	3.13e-05			ADRA2B,BIRC5,BPI,C5,CBL,CCNE1,CCR6,CCR7,CD151,CD28,CD36,CYCS,CYP1B1,CYP51A1,DICER1,EPAS1,EPHX2,FABP4,GATA4,Gulo,HECTD1,HEYL,HIPK1,HSD17B7,JAM2,KLF4,LDHA,MDM4,MEF2C,MMP13,NFATC3,NPY,PIK3C2A,PLAT,PLD1,POMGNT1,PRRX1,PTPRB,RAMP2,REM1,SERPINF1,SMPD1,TEK,TIE1,TNFAIP3,TNMD,VEGFA,VEGFC,VIM	49
Lipid Metabolism,Small Molecule Biochemistry	Synthesis of acylglycerol	8.83e-05			AGMO,DAGLA,DGAT2,LPIN1,LPL,PLCG2,PLD1,PLIN1,RGN,SCD,SMPD1	11
Cancer,Gastrointestinal Disease,Organismal Injury and Abnormalities	Gastrointestinal tumor	6.07e-21			AACS,ABCA5,ABCB4,ABCC4,ABCC5,ABHD17A,ACHE,ACKR4,ACSS1,ADAM19,ADGRG2,ADORA1,ADRA1B,ADRA2B,AFF1,AFF4,AGMO,AHCY,AKAP9,AKR1A1,ALG1,AMN,AMY2A,ANKDD1A,ANKRD33B,ANXA5,APMAP,AQP9,AREG,AREL1,ARFGEF2,ARHGEF12,ARHGEF38,ARID1A,ARSI,ART1,ASAH1,ASB8,ASH1L,ASXL3,ATAD2B,ATG2B,ATP13A3,ATP13A4,ATP2A3,ATP6V1E1,ATXN7,BACH2,BAK1,BDP1,BID,BIRC5,BPI,BRSK2,BTBD7,BTD,C1orf52,C1QB,C1QC,C2CD2L,C4BPA,C5,C7,CA9,CAB39L,CACNA1…	407
Cancer,Organismal Injury and Abnormalities	Extracranial solid tumor	9.78e-27			AACS,ABCA5,ABCB4,ABCC4,ABCC5,ABHD12B,ABHD17A,ACAT2,ACHE,ACKR4,ACSS1,ADAM19,ADGRG2,ADORA1,ADRA1B,ADRA2B,AFF1,AFF4,AGMAT,AGMO,AHCY,AKAP9,AKR1A1,AKR1D1,ALG1,AMN,AMY2A,ANKDD1A,ANKRD33B,ANXA5,APMAP,AQP5,AQP9,AREG,AREL1,ARFGEF2,ARHGEF12,ARHGEF38,ARID1A,ARSI,ARSL,ART1,ASAH1,ASB8,ASH1L,ASXL3,ATAD2B,ATG2B,ATP13A3,ATP13A4,ATP2A3,ATP6V1E1,ATXN7,BACH2,BAK1,BATF3,BCKDHB,BDP1,BID,BIRC5,BPI,BRSK2,BTBD7,BTD,C1or…	485
Cancer,Organismal Injury and Abnormalities	Non-melanoma solid tumor	2.28e-27			AACS,ABCA5,ABCB4,ABCC4,ABCC5,ABHD12B,ABHD17A,ACAT2,ACHE,ACKR4,ACSS1,ADAM19,ADGRG2,ADORA1,ADRA1B,ADRA2B,AFF1,AFF4,AGMAT,AGMO,AHCY,AKAP9,AKR1A1,AKR1D1,ALG1,AMN,AMY2A,ANKDD1A,ANKRD33B,ANXA5,APMAP,AQP5,AQP9,AREG,AREL1,ARFGEF2,ARHGEF12,ARHGEF38,ARID1A,ARSI,ARSL,ART1,ASAH1,ASB8,ASH1L,ASXL3,ATAD2B,ATG2B,ATP13A3,ATP13A4,ATP2A3,ATP6V1E1,ATXN7,BACH2,BAK1,BATF3,BCKDHB,BDP1,BID,BIRC5,BPI,BRSK2,BTBD7,BTD,C1or…	479
Lipid Metabolism,Molecular Transport,Small Molecule Biochemistry	Quantity of diacylglycerol	0.000701			ACACA,ADORA1,ADRA1B,DGAT2,FAAH,LPIN1,SCD	7
Cardiovascular Disease,Hereditary Disorder,Organismal Injury and Abnormalities	Familial cardiovascular disease	1.37e-06			ACHE,ADRA1B,ADRA2B,AFF4,AKAP9,CCNE1,CCP110,CD36,CDK13,CEP85L,CFH,COMT,DICER1,EPHX2,FGF19,FXN,G6PC3,GABRB2,GATA4,GRIN3B,HYDIN,LAMP2,LPL,MED13L,MFAP5,PLAT,PLD1,RRM2B,SCN9A,SKI,SMAD1,TEK,TMEM94,TSPO,VEGFA,VIM,WDR11	37
Cancer,Organismal Injury and Abnormalities	Tumorigenesis of tissue	1.64e-27			AACS,ABCA5,ABCB4,ABCC4,ABCC5,ABHD12B,ABHD17A,ACAT2,ACHE,ACKR4,ACSS1,ADAM19,ADGRG2,ADORA1,ADRA1B,ADRA2B,AFF1,AFF4,AGMAT,AGMO,AHCY,AKAP9,AKR1A1,AKR1D1,ALG1,AMN,AMY2A,ANKDD1A,ANKRD33B,ANXA5,APMAP,AQP5,AQP9,AREG,AREL1,ARFGEF2,ARHGEF12,ARHGEF38,ARID1A,ARSI,ART1,ASAH1,ASB8,ASH1L,ASXL3,ATAD2B,ATG2B,ATP13A3,ATP13A4,ATP2A3,ATP6V1E1,ATXN7,BACH2,BAK1,BATF3,BCKDHB,BDP1,BID,BIRC5,BPI,BRSK2,BTBD7,BTD,C1orf52,C…	478
Molecular Transport	Transport of molecule	1.3e-09			ABCA5,ABCB4,ABCC4,ABCC5,ACACA,ACAT2,ACHE,ADORA1,ADRA2B,AMN,AQP5,AQP9,ARFGEF2,ARHGEF12,ASAH1,ATP13A4,ATP2A3,ATP6V1E1,ATXN7,CA9,CACNA1B,CCR7,CD28,CD36,CDK1,CFH,CHKA,CLCN1,CNP,CRAT,CRY2,CSHL1,CYP51A1,DDX3X,DENND3,DUSP16,EFCAB7,EPAS1,ESR2,FABP3,FABP4,FGF19,FRAS1,FXN,G6PC3,GAP43,GCGR,GCK,GJA4,GLS,GRB10,GRIK1,HTT,HYAL2,IPO8,KCNG1,KCNIP2,LMBRD1,LPL,LY6E,MAOB,MEF2C,MON1A,MYO5A,NDC1,NELL2,NPY,Nrxn3,NUP210…	103
Inflammatory Response	Inflammation of absolute anatomical region	6.11e-05			ABCB4,ABCC4,ACKR4,ADORA1,ADRA1B,ADRA2B,AMY2A,ANXA5,AREG,ARID1A,BACH2,BAK1,BID,BIRC5,C5,CA9,CBL,CCL20,CCR6,CCR7,CD151,CD28,CD36,CFH,CYP51A1,EPAS1,EREG,ESR2,FAAH,FDFT1,FRRS1,GABRB2,GLMP,GRIN3B,HMGCS1,HSD17B7,HTT,IDI1,INSIG1,KLF4,KSR1,LPIN1,MMP13,MTR,NFAT5,NFATC3,NMI,NPY,NRG4,PHLPP2,PLAT,PLCG2,PLD1,PRSS2,SC5D,SCARA5,SCD,SCN9A,SERINC2,SGPP2,SLC22A4,SLC9A2,TNFAIP3,TSPO,VEGFA,VEGFC,VIM	67
Cancer,Organismal Injury and Abnormalities	Extraadrenal retroperitoneal tumor	1.37e-11			ABCB4,ABCC4,ACAT2,ADAM19,ADGRG2,ADORA1,ADRA2B,AFF4,AKAP9,ANXA5,AQP9,AREG,AREL1,ARFGEF2,ARHGEF12,ARID1A,ASXL3,ATP13A3,BDP1,BIRC5,BPI,BRSK2,C1orf52,C2CD2L,C5,CA9,CACNA1B,CBL,CCDC186,CCDC88C,CCR6,CCR7,CDC14A,CEMIP,CFH,CHKA,CNTN2,COQ5,CPNE7,CRY2,CYP51A1,DDX3X,DENND3,DGAT2,DIAPH2,DICER1,DIP2A,DIP2B,DMXL1,DUSP16,EPAS1,EREG,ESR2,ESYT2,FAAH,FABP4,FAM83B,FDFT1,FGF19,FNIP2,FRAS1,FREM1,FRRS1,FZD9,GABRB2,GAL…	172
Lipid Metabolism,Small Molecule Biochemistry	Metabolism of membrane lipid derivative	4.27e-11			ACACA,ACAT2,ACHE,AGMO,AKR1D1,ASAH1,BAK1,C5,CASP8,CHKA,CYP1B1,CYP51A1,DDHD1,DEGS1,ENPP7,ESYT2,ETNK1,ETNK2,FABP4,FDFT1,HEXA,HMGCS1,HSD17B7,HTT,IDI1,INSIG1,LARGE1,LPIN1,LPL,MTMR12,PIGC,PIK3C2A,PIP4K2B,PLA2G2E,PLA2G4E,PLBD1,PLCG2,PLD1,SC5D,SCD,SERINC2,SGPP2,SMPD1,SYNJ1,VEGFA	45
Cancer,Gastrointestinal Disease,Organismal Injury and Abnormalities	Digestive organ tumor	1.11e-20			AACS,ABCA5,ABCB4,ABCC4,ABCC5,ABHD17A,ACAT2,ACHE,ACKR4,ACSS1,ADAM19,ADGRG2,ADORA1,ADRA1B,ADRA2B,AFF1,AFF4,AGMO,AHCY,AKAP9,AKR1A1,AKR1D1,ALG1,AMN,AMY2A,ANKDD1A,ANKRD33B,ANXA5,APMAP,AQP9,AREG,AREL1,ARFGEF2,ARHGEF12,ARHGEF38,ARID1A,ARSI,ARSL,ART1,ASAH1,ASB8,ASH1L,ASXL3,ATAD2B,ATG2B,ATP13A3,ATP13A4,ATP2A3,ATP6V1E1,ATXN7,BACH2,BAK1,BDP1,BID,BIRC5,BPI,BRSK2,BTBD7,BTD,C1orf52,C1QB,C1QC,C2CD2L,C4BPA,C5,C7…	435
Embryonic Development,Organismal Development	Development of head	0.00021			ADAM19,AQP5,AREG,ARHGEF12,ARID1A,ATXN7,BID,C1QB,CD36,CDK5RAP1,CFH,CPAMD8,CYP1B1,DICER1,EPHX2,ESR2,Foxp2,FRAS1,FYCO1,FZD9,GABRB2,GAP43,GCGR,GGT1,GRIN3B,HEXA,HIPK1,HPS5,HSD17B7,HTT,HYDIN,INSIG1,MAP2,MDM4,MEF2C,MPV17,MYO5A,NIPBL,NPY,OSR1,POMGNT1,PROM1,PRRX1,SALL1,SATB2,SERPINF1,SKI,SMAD1,SPAG6,STK38L,TCF15,TSPO,TYRO3,UNC5C,VEGFA,VEGFC,VIM,WDR11	58
Embryonic Development,Organismal Development	Development of body axis	0.000222			ADAM19,AQP5,AREG,ARHGEF12,ARID1A,ATXN7,BID,C1QB,CCP110,CD36,CDK5RAP1,CFH,CPAMD8,CYP1B1,DICER1,EPHX2,ESR2,Foxp2,FRAS1,FYCO1,FZD9,GABRB2,GAP43,GATA4,GCGR,GGT1,GRIN3B,HEXA,HIPK1,HOXD8,HPS5,HSD17B7,HTT,HYDIN,INSIG1,MAP2,MDM4,MEF2C,MPV17,MYO5A,NIPBL,NPY,OSR1,POMGNT1,PROM1,PRRX1,SALL1,SATB2,SERPINF1,SKI,SMAD1,SPAG6,STK38L,TCF15,TSPO,TYRO3,UNC5C,VEGFA,VEGFC,VIM,WDR11	61
Lipid Metabolism,Molecular Transport,Small Molecule Biochemistry	Concentration of acylglycerol	2.99e-06			ACACA,ACAT2,ADORA1,ADRA1B,AQP9,CACNA1B,CBL,CD36,CHKA,CNPY2,CSHL1,DAGLA,DGAT2,ESR2,FAAH,FABP4,FGF19,GALNT2,GCGR,GCK,INSIG1,LPIN1,LPL,NPY,PLIN3,RGN,SCD,SMPD1,VEGFA	29
Cancer,Organismal Injury and Abnormalities	Advanced malignant tumor	0.000224			ABHD17A,ADRA2B,AMY2A,ANXA5,ARID1A,ASAH1,BACH2,BAK1,BIRC5,C5,CA9,CASP8,CBL,CCNE1,CCR7,CD151,CD28,CD36,CEMIP,CFH,CYP1B1,CYP51A1,DACH1,DICER1,EPAS1,ESR2,FANCM,FDFT1,FOXN2,GABRB2,GREB1,GRIN3B,HCK,IGFBP2,IQSEC1,JAM2,KLF4,LAMB3,MDM4,MFAP5,NRF1,PLAT,PLD1,PRRX1,RRM2B,SCD,SERPINE2,SERPINF1,SKI,STAB2,TEK,TFPI2,TIMP4,TNFAIP3,TNFRSF8,TP53BP1,TSPO,TYRO3,USP4,VEGFA,VEGFC,VIM	62
Lipid Metabolism,Small Molecule Biochemistry,Vitamin and Mineral Metabolism	Synthesis of steroid	4.18e-06			ABCC4,ACACA,ACAT2,AKR1D1,AREG,ASAH1,CSHL1,CYP1B1,CYP51A1,ESR2,FDFT1,FGF19,HMGCS1,HSD17B7,HTT,IDI1,IGFBP2,INSIG1,OSBPL3,SC5D,SCD,SERPINE2,TSPO,VIM	24
Lipid Metabolism,Small Molecule Biochemistry,Vitamin and Mineral Metabolism	Synthesis of terpenoid	6.98e-06			ABCC4,ACACA,ACAT2,AKR1D1,ALG1,AREG,ASAH1,CSHL1,CYP1B1,CYP51A1,ESR2,FDFT1,FGF19,HMGCS1,HSD17B7,HTT,IDI1,IGFBP2,INSIG1,OSBPL3,SC5D,SCD,SERPINE2,TSPO,VIM	25
Cancer,Gastrointestinal Disease,Organismal Injury and Abnormalities	Colon tumor	1.42e-11			ABCA5,ABCC4,ABCC5,ACKR4,ADAM19,ADORA1,ADRA1B,AFF1,AFF4,AGMO,AHCY,AKAP9,ALG1,AQP9,AREL1,ARHGEF38,ARID1A,ARSI,ART1,ASH1L,ASXL3,ATG2B,ATP13A3,ATP13A4,ATP2A3,ATP6V1E1,ATXN7,BACH2,BAK1,BDP1,BIRC5,BPI,BRSK2,BTBD7,C2CD2L,C4BPA,CAB39L,CACNA1B,CAMSAP1,CARD10,CASP8,CBL,CCDC186,CCP110,CDC14A,CDK13,CDK5RAP1,CEP170B,CEP250,CEP55,CEP85L,CFH,CLCN1,CLDN1,CLPTM1L,CNP,CNPY2,COL24A1,CPAMD8,CPNE7,CRAT,CRY2,CYP1B1,CY…	217
Cardiovascular Disease,Hematological Disease,Organismal Injury and Abnormalities	Anemia	0.000126			ACHE,AMN,AMY2A,ATP6V1E1,BAK1,C5,CBL,CCR7,CD28,CFH,CYP51A1,ESR2,FANCM,GLMP,GRIN3B,Gulo,HCK,HYAL2,KMT2E,MDM4,MTR,NFAT5,NFATC3,PLCG2,RPS26,RRM2B,SERINC2,TNFAIP3,VEGFA,VEGFC	30
Cellular Movement	Migration of tumor cells	2.91e-05			AHCY,CBL,CCR7,CD151,CDK1,CNTN2,ESR2,ITPKA,KLF4,MAP2,MMP13,NFAT5,PLXNC1,SATB2,SOX7,TDP2,VEGFA,VEGFC,VIM	19
Neurological Disease	Neurodegeneration	0.00064			ACHE,ADORA1,AFF1,ATXN7,CNP,CRAT,DICER1,ESR2,FABP3,FXN,GABRB2,GRIK1,HTT,MPZ,PLAT,RGN,SCARB2,SMPD1,UNC5C,VEGFA,VIM,ZFYVE26	22
Organismal Injury and Abnormalities	Organ Degeneration	4.72e-05			ABCA5,ADORA1,AFF1,AMY2A,ATXN7,C5,CASP8,CD151,CD36,CEP250,CFH,CNP,DICER1,EPAS1,FXN,GABRB2,GGT1,GRIK1,HTT,MAOB,MDM4,MMP13,MTF1,MTR,PLAT,POC5,POMGNT1,PROM1,RGN,RIMS1,SCARB2,SERINC2,SMPD1,TYRO3,VEGFA,VIM,ZFYVE26	37
Cancer,Organismal Injury and Abnormalities	Cancer	1.52e-25			AACS,ABCA5,ABCB4,ABCC4,ABCC5,ABHD12B,ABHD17A,ACAT2,ACHE,ACKR4,ACSS1,ADAM19,ADGRG2,ADORA1,ADRA1B,ADRA2B,AFF1,AFF4,AGMAT,AGMO,AHCY,AKAP9,AKR1A1,AKR1D1,ALG1,AMN,AMY2A,ANKDD1A,ANKRD33B,ANXA5,APMAP,AQP5,AQP9,AREG,AREL1,ARFGEF2,ARHGEF12,ARHGEF38,ARID1A,ARSI,ARSL,ART1,ASAH1,ASB8,ASH1L,ASXL3,ATAD2B,ATG2B,ATP13A3,ATP13A4,ATP2A3,ATP6V1E1,ATXN7,BACH2,BAK1,BATF3,BCKDHB,BDP1,BID,BIRC5,BPI,BRSK2,BTBD7,BTD,C1or…	485
Cardiovascular System Development and Function	Development of vasculature	3.63e-09			ABCB4,ADAM19,ADRA1B,ADRA2B,AREG,ARHGEF12,BIRC5,BPI,C5,CASP8,CBL,CCNE1,CCR6,CCR7,CD151,CD28,CD36,CFH,COMT,CYCS,CYP1B1,CYP51A1,DDX3X,DICER1,DUSP3,EPAS1,EPHX2,EREG,ESR2,FABP4,FGF19,GATA4,GJA4,Gulo,HCK,HECTD1,HEYL,HIPK1,HSD17B7,JAM2,KLF4,LDHA,LPL,MDM4,MEF2C,MFAP5,MINAR1,MMP13,NFAT5,NFATC3,NPY,PIK3C2A,PLAT,PLD1,POMGNT1,PROM1,PRRX1,PTPRB,RAMP2,REM1,RGN,RRM2B,SASH1,SCARB2,SERPINF1,SMPD1,STAB2,TEK,TIE1,T…	76
Cardiovascular System Development and Function,Organismal Development	Angiogenesis	7.45e-06			ADRA2B,AREG,BIRC5,BPI,C5,CASP8,CBL,CCNE1,CCR6,CCR7,CD151,CD28,CD36,CYCS,CYP1B1,CYP51A1,DICER1,DUSP3,EPAS1,EPHX2,EREG,FABP4,GATA4,GJA4,Gulo,HCK,HECTD1,HEYL,HIPK1,HSD17B7,JAM2,KLF4,LDHA,MDM4,MEF2C,MINAR1,MMP13,NFAT5,NFATC3,NPY,PIK3C2A,PLAT,PLD1,POMGNT1,PRRX1,PTPRB,RAMP2,REM1,SASH1,SERPINF1,SMPD1,STAB2,TEK,TIE1,TJP1,TNFAIP3,TNMD,VEGFA,VEGFC,VIM	60
Neurological Disease,Organismal Injury and Abnormalities	Degeneration of brain	0.000248			ADORA1,AFF1,ATXN7,CNP,DICER1,FXN,GRIK1,HTT,PLAT,SMPD1,VIM,ZFYVE26	12
Cancer,Hematological Disease,Organismal Injury and Abnormalities	Bone marrow cancer	7.67e-06			ABCB4,ABHD17A,ADORA1,ADRA1B,ARID1A,ARSI,ASH1L,ASXL3,ATP6V1E1,ATXN7,BDP1,BIRC5,CA9,CASP8,CBL,CD36,CDK1,CDK13,CRAT,CWH43,CYCS,CYP51A1,DDX3X,DENND4C,DICER1,DOCK11,EFCAB7,ESR2,ETNK1,FOXN2,FYCO1,FZD9,GABRB2,GAS2L1,GATA4,GLS,GREB1,GRIN3B,HAPLN3,HCK,HEYL,HTT,HYDIN,KCNG1,KLF4,KMT2E,LY6E,MED13L,MEF2C,MICAL3,MTR,MYOM3,NFASC,NRAP,PAN3,PDE1C,PLK2,PLXNC1,POMGNT1,PROM1,PRSS2,RRM2B,SCARA5,SCN9A,SERINC2,SLC5A12,…	78
Neurological Disease,Organismal Injury and Abnormalities	Cognitive impairment	2.7e-05			ACHE,ADRA1B,ADRA2B,AFF4,ARID1A,ASH1L,CA9,CACNA1B,CD36,CDK13,COMT,COQ5,DDX3X,DIP2B,ESR2,FZD9,GABRB2,GRIK1,GRIN3B,HEXA,HTT,INF2,KSR1,LARGE1,LMBRD1,MED13L,MEF2C,NPY,PDHX,PIGC,PLAT,POMGNT1,PPP2R5D,PUS7,RIMS1,SATB2,SCN9A,SKI,SLC1A6,SMAD1,SYNJ1,TMEM94,TSPO,VEGFA	44
Cell Morphology,Cell-To-Cell Signaling and Interaction,Nervous System Development and Function	Plasticity of synapse	0.000221			CNTN2,ESR2,GRIK1,HTT,ITPKA,KSR1,MEF2C,NLGN3,PLAT,PLK2,RIMBP2,RIMS1	12
Cell-To-Cell Signaling and Interaction,Small Molecule Biochemistry	Metabolism of neurotransmitter	0.000583			ACHE,COMT,EPAS1,LY6E,MAOB,NPY,RNF180	7
Lipid Metabolism,Molecular Transport,Small Molecule Biochemistry	Accumulation of lipid	6.22e-06			ACACA,ACAT2,ASAH1,BID,C5,CCDC92,CD36,CFH,DICER1,EEA1,EPAS1,FABP4,FDFT1,FXN,HCK,HEXA,HTT,INSIG1,LAMP2,LPIN1,LPL,NPY,PLIN1,SCARB2,SCD,SMPD1	26
Dermatological Diseases and Conditions,Organismal Injury and Abnormalities	Skin lesion	1.32e-13			AACS,ABCA5,ABCB4,ABCC4,ABHD12B,ACHE,ACKR4,ADAM19,ADORA1,ADRA1B,ADRA2B,AFF1,AFF4,AGMAT,AGMO,AKAP9,AKR1A1,AKR1D1,ALG1,ANKRD33B,ANXA5,AQP9,AREG,ARFGEF2,ARHGEF12,ARID1A,ARSI,ART1,ASAH1,ASH1L,ASXL3,ATG2B,ATP13A3,ATP13A4,ATP2A3,ATP6V1E1,ATXN7,BACH2,BAK1,BCKDHB,BDP1,BIRC5,BPI,BRSK2,BTBD7,BTD,C1QC,C2CD2L,C4BPA,C5,C7,CACNA1B,CAMSAP1,CARD10,CASP8,CBL,CCDC186,CCDC88C,CCR6,CCR7,CD151,CD28,CD36,CDK18,CDK5RAP1…	302
Carbohydrate Metabolism,Molecular Transport,Small Molecule Biochemistry	Uptake of 2-deoxyglucose	6.52e-05			C5,CD36,CSHL1,G6PC3,GCK,GFPT1,HTT,KLF4,PLD1,SLC2A2,SMPD1,ZNF407	12
Connective Tissue Development and Function,Skeletal and Muscular System Development and Function,Tissue Morphology	Quantity of bone cells	0.000373			ACACA,AKR1A1,CRY2,DICER1,ESR2,F13A1,FZD9,GGT1,HCK,JAM2,KLF4,PLCG2,TEK,VEGFA	14
Lipid Metabolism,Molecular Transport,Small Molecule Biochemistry	Quantity of steroid	0.000158			ABCB4,ABCC4,ACAT2,ADRA1B,CD36,CHKA,COMT,CRAT,CRY2,CSHL1,DICER1,EPHX2,ESR2,FABP4,FDFT1,FGF19,G6PC3,GATA4,GCGR,GCK,Gulo,HTT,INSIG1,LPL,NPY,PLAT,RGN,SC5D,SCD,SLC23A2,SMPD1	31
Metabolic Disease,Organismal Injury and Abnormalities	Glucose metabolism disorder	1.4e-06			AACS,ABCC4,ACACA,ACAT2,ACHE,ACSS1,ADORA1,ADRA1B,ADRA2B,AGMO,AMY2A,ANXA5,AQP5,ATXN7,BACH2,BATF3,BID,BPI,C5,CA9,CACNA1B,CASP8,CCDC88C,CCR6,CCR7,CD28,CD36,CFH,COL24A1,CPNE4,CRY2,CSHL1,CWH43,CYP51A1,DEGS1,DGAT2,DICER1,EPAS1,EPHX2,ESR2,FAAH,FABP3,FABP4,FDFT1,FGF19,FRMD3,FXN,GABRB2,GAS2L1,GCGR,GCK,GRB10,GRIK1,GRIN3B,HIPK1,HTT,HYAL2,IGFBP2,KLF4,LPIN1,LPL,LY86,MAOB,MTR,NPY,NRG4,OXSM,PHACTR3,PJA2,PLA2G2E,…	86
Inflammatory Response,Organismal Injury and Abnormalities	Inflammation of organ	1.47e-07			ABCB4,ABCC4,ACKR4,ADORA1,ADRA1B,ADRA2B,AHCY,AKR1D1,AMY2A,ANXA5,AREG,ARID1A,BACH2,BAK1,BID,BIRC5,C5,CA9,CASP8,CBL,CCL20,CCR6,CCR7,CD151,CD28,CD36,CFH,CPNE7,CYP51A1,ENDOU,EPAS1,EREG,ESR2,FAAH,FABP4,FDFT1,FRRS1,GABRB2,GLMP,GOLGA1,GPX8,GRIN3B,HCK,HMGCS1,HSD17B7,HTT,IDI1,INSIG1,KLF4,KRT15,KSR1,LPIN1,LPL,LY75,MMP13,MTR,NAV3,NFAT5,NFATC3,NMI,NPY,NRG4,PHLPP2,PLAT,PLCG2,PLD1,PLIN1,PROM1,PRSS2,RIPK4,SC5D,S…	85
Cellular Function and Maintenance	Endocytosis by eukaryotic cells	0.000173			ADORA1,ANXA5,ATP6V1E1,C5,CBL,CCR7,CD36,CFH,DDX3X,G6PC3,HCK,HTT,HYAL2,IQSEC1,LMBRD1,LY75,PAN3,PKN2,PLD1,SCARB2,SMPD1,STAB2,SYNJ1,TYRO3,VIM,ZMYND8	26
Cancer,Hematological Disease,Immunological Disease,Organismal Injury and Abnormalities	Leukemia	1.48e-05			ABCB4,ABHD17A,ACHE,ADORA1,ADRA1B,ARID1A,ARSI,ASH1L,ASXL3,ATXN7,BACH2,BAK1,BDP1,BIRC5,C5,CA9,CASP8,CBL,CCR7,CD28,CD36,CDK1,CDK13,CEMIP,CWH43,CYCS,CYP51A1,DAGLA,DDX3X,DICER1,DOCK11,EFCAB7,EPAS1,ESR2,ETNK1,FOXN2,FYCO1,FZD9,GABRB2,GAS2L1,GATA4,GLS,GREB1,GRIN3B,HAPLN3,HCK,HECTD1,HEYL,HTT,HYDIN,KCNG1,KLF4,LDHA,LY6E,MED13L,MEF2C,MICAL3,MTR,MYOM3,NFASC,NIPBL,NRAP,PAN3,PDE1C,PLCG2,PLK2,PLXNC1,POMGNT1,PROM…	92
Cancer,Hematological Disease,Immunological Disease,Organismal Injury and Abnormalities	Myeloid leukemia	4.94e-05			ABCB4,ABHD17A,ADORA1,ADRA1B,ARID1A,ARSI,ASH1L,ASXL3,ATXN7,BDP1,BIRC5,CA9,CASP8,CBL,CD36,CDK1,CDK13,CWH43,CYCS,CYP51A1,DDX3X,DICER1,DOCK11,EFCAB7,ESR2,ETNK1,FOXN2,FYCO1,FZD9,GABRB2,GAS2L1,GATA4,GLS,GREB1,HAPLN3,HCK,HEYL,HTT,HYDIN,KCNG1,KLF4,MED13L,MEF2C,MICAL3,MTR,MYOM3,NFASC,NRAP,PAN3,PDE1C,PLK2,PLXNC1,POMGNT1,PROM1,PRSS2,RRM2B,SCARA5,SCN9A,SLC5A12,SMPD1,TEK,TJP1,TMC1,TSPO,USP32,VEGFA,VEGFC,ZC3H1…	69
Neurological Disease,Organismal Injury and Abnormalities	Neurodegeneration of cerebellum	0.00032			AFF1,ATXN7,DICER1,HTT,SMPD1,VIM,ZFYVE26	7
Carbohydrate Metabolism	Uptake of carbohydrate	4.81e-08			ABCB4,ACHE,AQP9,C5,CBL,CD28,CD36,CRAT,CSHL1,FABP3,FGF19,G6PC3,GCK,GFPT1,HTT,KLF4,LPL,MYO5A,NPY,PIK3C2A,PLAT,PLD1,RALGAPB,SCD,SLC23A2,SLC2A2,SLC5A1,SMPD1,ZNF407	29
Cancer,Organismal Injury and Abnormalities	Non-hematological solid tumor	1.17e-24			AACS,ABCA5,ABCB4,ABCC4,ABCC5,ABHD12B,ABHD17A,ACAT2,ACHE,ACKR4,ACSS1,ADAM19,ADGRG2,ADORA1,ADRA1B,ADRA2B,AFF1,AFF4,AGMAT,AGMO,AHCY,AKAP9,AKR1A1,AKR1D1,ALG1,AMN,AMY2A,ANKDD1A,ANKRD33B,ANXA5,APMAP,AQP5,AQP9,AREG,AREL1,ARFGEF2,ARHGEF12,ARHGEF38,ARID1A,ARSI,ARSL,ART1,ASAH1,ASB8,ASH1L,ASXL3,ATAD2B,ATG2B,ATP13A3,ATP13A4,ATP2A3,ATP6V1E1,ATXN7,BACH2,BAK1,BATF3,BCKDHB,BDP1,BID,BIRC5,BPI,BRSK2,BTBD7,BTD,C1or…	478
Inflammatory Disease	Chronic inflammatory disorder	0.000292			ABCB4,ACHE,ADORA1,ADRA1B,ADRA2B,AKR1A1,AKR1D1,AMY2A,AQP9,AREG,ARID1A,ART1,BIRC5,BPI,C5,CA9,CCL20,CCR6,CCR7,CD28,CD36,CEMIP,CFH,CYP51A1,DARS1,EPAS1,EPHX2,EREG,FABP4,FDFT1,FRRS1,GABRB2,GALNT2,GRB10,GRIN3B,HCK,HEXA,HYDIN,KSR1,LY6E,MCTP2,MMP13,MTR,NRG4,NXPE3,PHACTR3,PLD1,PRSS2,RAMP2,RBP7,RIMS1,RRM2B,SERINC2,SGPP2,SLC22A4,TJP1,TNFAIP3,TSPO,USP4,VEGFA,VIM	61
Neurological Disease	Degeneration of nervous system	0.000131			ACHE,ADORA1,AFF1,ATXN7,CASP8,CNP,DICER1,ESR2,FABP3,FXN,GABRB2,GRIK1,HTT,MPZ,PLAT,RGN,SCARB2,SMPD1,UNC5C,VEGFA,VIM,ZFYVE26	22
Organismal Injury and Abnormalities	Benign lesion	0.00032			ABCC4,ACHE,ADRA1B,ADRA2B,AFF1,ANXA5,ARFGEF2,ARSL,BAK1,BID,BIRC5,CBL,CCNE1,CDK1,CEMIP,CFH,CHKA,CNP,COL24A1,CRY2,CSHL1,CYP1B1,DACH1,DGAT2,DICER1,EPAS1,ESR2,FABP3,FABP4,FDFT1,GABRB2,GAP43,GCGR,GOLGA1,KCNG1,KLF4,LAMB3,LARGE1,LY6E,OLFM1,PERP,PLXNC1,RAMP2,SALL1,SCARA5,SCD,SERPINE2,SLC7A5,TEK,TIE1,TNFAIP3,TTC37,VEGFA	53
Organismal Survival	Organismal death	8.41e-11			ABCA5,ABCB4,ABCC4,ACACA,ACHE,ACSS1,ADAM19,ADORA1,ADRA1B,ADRA2B,AFF1,AFF4,AKAP9,AQP5,AREG,ARHGEF12,ARID1A,ASAH1,BAK1,BID,BIRC5,BRSK2,BTBD7,C5,CA9,CARD10,CASP8,CBL,CCNE1,CCP110,CD151,CD28,CD36,CDC14A,CDK1,CFH,CHKA,CLDN1,CLPTM1L,CNP,CNPY2,CSHL1,CYCS,CYP51A1,DACH1,DDX3X,DGAT2,DICER1,EPAS1,ESR2,F13A1,FABP3,FANCM,FDFT1,FGF19,Foxp2,FXN,FZD9,G6PC3,GAP43,GATA4,GCGR,GCK,GGT1,GJA4,GLT8D2,Gulo,HCK,HEXA,HEYL,…	145
Lipid Metabolism,Molecular Transport,Small Molecule Biochemistry	Localization of lipid	0.000557			CCNE1,CD28,CRAT,RBP7,SMPD1	5
Cancer,Neurological Disease,Organismal Injury and Abnormalities	Nervous system neoplasm	0.00033			ABCC4,ABHD12B,ACHE,ADAM19,ADORA1,ADRA1B,ADRA2B,AKAP9,ARID1A,ASXL3,ATP6V1E1,BIRC5,C5,CA9,CACNA1B,CASP8,CBL,CCR6,CDK1,CYCS,CYP51A1,DDX3X,DGAT2,DIAPH2,DICER1,DOCK11,EPAS1,ESR2,FGF19,FRRS1,GAP43,GATA4,GGT1,GJA4,GOLGA1,GRIN3B,HYDIN,IGFBP2,KLF4,LY6E,MAP2,MDM4,MMP13,NAV3,NIPBL,NLRC5,PLAT,PLD1,PROM1,RGN,RIPK4,RRM2B,SCN9A,SERINC2,SKI,SLC1A6,SLC22A4,SLC2A2,SMPD1,STAB2,SYNJ1,TAOK1,TEK,TFPI2,TIE1,TJP1,TTC37,…	72
Developmental Disorder	Growth Failure	6.18e-06			ACACA,ACSS1,ADRA1B,ADRA2B,AFF4,AQP5,AREG,BTBD7,CCNE1,CYCS,DDX3X,ESR2,FDFT1,Foxp2,FZD9,G6PC3,GATA4,GCK,GGT1,GRB10,Gulo,HCK,HEXA,HIPK1,HTT,KMT2E,MEF2C,NFAT5,NFATC3,PGP,PLAT,PLK2,PRRX1,RRM2B,SC5D,SIN3B,SOX7,SYNJ1,TEK,TP53BP1,TTC37	41
Cardiovascular Disease,Hereditary Disorder,Organismal Injury and Abnormalities	Familial vascular disease	0.000196			ACHE,ADRA1B,ADRA2B,CCP110,CD36,CFH,G6PC3,GABRB2,GATA4,GRIN3B,MED13L,MFAP5,PLAT,RRM2B,SCN9A,SMAD1,TEK,TSPO,VEGFA	19
Developmental Disorder	Growth failure or short stature	5.3e-06			ACACA,ACSS1,ADRA1B,ADRA2B,AFF4,AQP5,AREG,ARSL,BTBD7,CCNE1,CSHL1,CYCS,DDX3X,ESR2,FDFT1,Foxp2,FZD9,G6PC3,GATA4,GCK,GGT1,GRB10,Gulo,HCK,HEXA,HIP1R,HIPK1,HTT,KMT2E,MEF2C,MMP13,NFAT5,NFATC3,PGP,PLAT,PLK2,PRRX1,PUS7,RRM2B,SC5D,SIN3B,SOX7,SYNJ1,TEK,TP53BP1,TTC37,VEGFA	47
Cancer,Organismal Injury and Abnormalities,Reproductive System Disease	Mammary tumor	0.000192			ABCC4,ABCC5,ADRA1B,AKAP9,AMN,AREG,ARID1A,ATAD2B,BAK1,BIRC5,CA9,CACNA1B,CASP8,CBL,CCNE1,CCP110,CCR6,CCR7,CD151,CDK1,CEP250,CLDN1,COL24A1,COMT,CPAMD8,CPNE4,CRAT,CRY2,CSHL1,CYCS,DACH1,DCBLD1,DDHD1,DICER1,DMXL1,DOCK11,DUSP16,EPAS1,EPHX2,ESR2,ESYT2,ETNK2,FABP4,FANCM,FDFT1,FRAS1,FREM1,GCK,GLS,GREB1,GRIK1,HAGH,HAPLN3,HCK,HEYL,HMGCS1,HSD17B7,HTT,IGFBP2,IQSEC1,KLF4,KRT15,KSR1,LAMB3,LPL,LRCH2,LY6E,MARF1,MD…	114
Gastrointestinal Disease,Hepatic System Disease,Organismal Injury and Abnormalities	Liver lesion	8.77e-13			ABCA5,ABCB4,ABCC4,ABCC5,ADAM19,ADORA1,ADRA2B,AFF1,AFF4,AKAP9,AKR1D1,ALG1,AMN,AMY2A,ANXA5,APMAP,AREG,AREL1,ARFGEF2,ARHGEF12,ARID1A,ARSL,ASAH1,ASH1L,ASXL3,ATG2B,ATP13A3,ATP2A3,ATP6V1E1,BAK1,BDP1,BID,BIRC5,BTBD7,C4BPA,C5,C7,CA9,CAB39L,CACNA1B,CAMSAP1,CASP8,CBL,CCDC186,CCDC88C,CCDC92,CCL20,CCNE1,CCP110,CCR6,CCR7,CD36,CDC14A,CDK1,CDK13,CEP250,CEP85L,CFH,COL24A1,COMT,CORO2A,CPAMD8,CPNE4,CRAMP1,CSHL1,CY…	252
Organismal Development	Growth of organism	1.97e-05			ACACA,ACSS1,ADORA1,ADRA2B,AQP5,AQP9,AREG,ARID1A,BPI,CASP8,CCL20,CD36,CSHL1,DAGLA,DDX3X,DICER1,EPAS1,ETNK2,FDFT1,Foxp2,FXN,FZD9,G6PC3,GAP43,GATA4,GRB10,HIP1R,HTT,KLF4,KSR1,NELL2,NRF1,OSR1,PLAT,PLK2,PRRX1,PSTPIP1,RRM2B,SALL1,SCARB2,SERPINF1,SLC11A1,SMAD1,SMPD1,SYNJ1,TLR6,TP53BP1,VEGFA,VEGFC,WDR11,ZC3HAV1	51
Cell Morphology,Cellular Assembly and Organization,Cellular Function and Maintenance	Depolarization of mitochondria	0.000258			BAK1,BID,BIRC5,CASP8,HTT,PLIN3,TSPO	7
Organismal Injury and Abnormalities	Bleeding	2.84e-06			ABCB4,ADORA1,ADRA1B,ADRA2B,AMY2A,ATP2A3,BAK1,BID,C5,CACNA1B,CASP8,DDX3X,DICER1,EPAS1,ESR2,F13A1,FRAS1,GABRB2,GATA4,GJA4,GRIN3B,Gulo,OSR1,PGP,PLAT,RAMP2,SCN9A,SKI,SLC23A2,TEK,TIE1,TNFAIP3,TYRO3,VEGFA	34
Neurological Disease	Motor dysfunction or movement disorder	2.62e-06			ABCA5,ACHE,ADORA1,ADRA1B,ADRA2B,AFF1,AHCY,AMY2A,ASAH1,ATP6V1E1,ATXN7,BID,BRSK2,BTD,C5,C7,CA9,CACNA1B,CASP8,CCDC88C,CNP,CNTN2,COMT,CYCS,CYP51A1,DAAM2,DICER1,EPHX2,FDFT1,FXN,GABRB2,GAP43,GLS,GRIK1,GRIN3B,HEXA,HTT,KCNIP2,LAMP2,LDHA,LPL,LY6E,MAOB,MAP2,MEF2C,MPZ,MYO5A,NFASC,NPY,NRF1,PALM,PLA2G2E,PLK2,RGN,SCARB2,SCD,SCN9A,SERPINE2,SLC1A6,SMPD1,SSR3,SYNJ1,TDP2,TSPO,ULK2,VEGFA,VIM,ZFYVE26,ZMYND8	69
Skeletal and Muscular System Development and Function	Quantity of bone	9.27e-06			ABCB4,ACACA,AKR1A1,AREG,CASP8,CRY2,DICER1,ESR2,F13A1,FZD9,GGT1,HCK,HOXD8,JAM2,KLF4,MFAP5,PLCG2,PRRX1,SATB2,TCF15,TEK,VEGFA	22
Cardiovascular System Development and Function,Organismal Development	Sprouting angiogenesis	0.000258			HCK,PIK3C2A,RAMP2,STAB2,TEK,TJP1,VEGFA	7
Carbohydrate Metabolism,Lipid Metabolism,Molecular Transport,Small Molecule Biochemistry	Concentration of phosphatidic acid	3.62e-07			ABCB4,ACACA,AGMO,ANXA5,BID,C5,CD36,CHKA,G6PC3,HTT,INSIG1,LPL,PIK3C2A,PLD1,SCD,SMPD1,SYNJ1,TEK	18
Neurological Disease	Movement Disorders	2.97e-06			ABCA5,ACHE,ADORA1,ADRA1B,ADRA2B,AFF1,AHCY,AMY2A,ASAH1,ATP6V1E1,ATXN7,BID,BRSK2,BTD,C5,C7,CA9,CACNA1B,CASP8,CCDC88C,CNP,CNTN2,COMT,CYCS,CYP51A1,DAAM2,DICER1,EPHX2,FDFT1,FXN,GABRB2,GAP43,GLS,GRIK1,GRIN3B,HEXA,HTT,KCNIP2,LAMP2,LDHA,LPL,LY6E,MAOB,MAP2,MEF2C,MPZ,MYO5A,NFASC,NPY,NRF1,PALM,PLA2G2E,PLK2,RGN,SCARB2,SCD,SCN9A,SLC1A6,SMPD1,SSR3,SYNJ1,TDP2,TSPO,ULK2,VEGFA,VIM,ZFYVE26,ZMYND8	68
Organismal Injury and Abnormalities	Damage of genitourinary system	0.000336			ADORA1,ADRA2B,AKR1A1,AMY2A,AREG,BID,C5,CACNA1B,CFH,DICER1,GABRB2,GGT1,GRIN3B,HCK,HOXD8,PLAT	16
Lipid Metabolism,Small Molecule Biochemistry	Synthesis of lipid	3.04e-11			ABCC4,ACACA,ACAT2,ACHE,ACSS1,AGMO,AKR1D1,ALG1,AREG,ASAH1,BAK1,C5,CASP8,CD36,CHKA,CSHL1,CYP1B1,CYP51A1,DAGLA,DDHD1,DECR2,DEGS1,DGAT2,EPHX2,EREG,ESR2,ETNK1,ETNK2,FAAH,FABP4,FDFT1,FGF19,GRB10,HMGCS1,HSD17B7,HTT,IDI1,IGFBP2,INSIG1,KLF4,LARGE1,LPIN1,LPL,MTMR12,MYO5A,NRG4,OSBPL3,OXSM,PIGC,PIK3C2A,PIP4K2B,PLA2G2E,PLCG2,PLD1,PLIN1,RGN,SC5D,SCD,SERINC2,SERPINE2,SGPP2,SMPD1,SYNJ1,TSPO,VEGFA,VIM	66
Organismal Injury and Abnormalities	Extraintestinal functional disorder	6.25e-06			ACHE,ADORA1,ADRA1B,ADRA2B,CA9,CACNA1B,COMT,DACH1,DCBLD1,EPAS1,ESR2,FAAH,FABP3,GABRB2,GRIK1,GRIN3B,HTT,HYAL2,MAOB,Nrxn3,PLAT,PRRX1,RAB3B,SCN9A,SERINC2,SERPINF1,SLC1A6,SMPD1,TCF15,TSPO,VEGFA	31
Cellular Function and Maintenance	Internalization by tumor cell lines	0.000348			AREG,ATP6V1E1,CASP8,CD36,EREG,LY6E,PAN3,PKN2,PLD1,SCARB2,STAB2,VIM	12
Organismal Survival	Survival of organism	9.55e-06			ABCB4,ABCC4,ACHE,ADORA1,AKR1A1,AQP9,AREG,ASAH1,BAK1,BID,BIRC5,C5,CASP8,CBL,CD28,CFH,CLPTM1L,CYCS,DDX3X,DICER1,DUSP3,EPAS1,EPHX2,EREG,ESR2,FXN,GAP43,GLS,GRIK1,Gulo,HTT,HYAL2,LPL,MDM4,NFATC3,NLRC5,PLAT,PLD1,PMEPA1,PROM1,RAMP2,RIMS1,SLC11A1,SLC2A2,SMPD1,TFPI2,TNFAIP3,TNFRSF8,TP53BP1,VEGFA	50
Carbohydrate Metabolism	Uptake of monosaccharide	4.3e-07			ACHE,C5,CBL,CD28,CD36,CRAT,CSHL1,FABP3,FGF19,G6PC3,GCK,GFPT1,HTT,KLF4,LPL,MYO5A,NPY,PIK3C2A,PLAT,PLD1,RALGAPB,SCD,SLC2A2,SLC5A1,SMPD1,ZNF407	26
Carbohydrate Metabolism,Lipid Metabolism,Molecular Transport,Small Molecule Biochemistry	Concentration of choline-phospholipid	1.84e-06			ABCB4,ACACA,AGMO,ANXA5,CD36,CHKA,HTT,INSIG1,LPL,SCD	10
Hematological Disease,Metabolic Disease,Organismal Injury and Abnormalities	Dysglycemia	0.00049			ACSS1,ADRA1B,AMY2A,CD36,CSHL1,DGAT2,EPAS1,FABP3,FABP4,GCGR,GCK,HTT,LPL,NPY,PLIN1,SCD,SLC2A2,SMPD1	18
Cancer,Dermatological Diseases and Conditions,Organismal Injury and Abnormalities	Skin tumor	5.19e-13			AACS,ABCA5,ABCB4,ABCC4,ABHD12B,ACHE,ACKR4,ADAM19,ADORA1,AFF1,AFF4,AGMAT,AGMO,AKAP9,AKR1A1,AKR1D1,ALG1,ANKRD33B,ANXA5,AQP9,AREG,ARFGEF2,ARHGEF12,ARID1A,ARSI,ART1,ASAH1,ASH1L,ASXL3,ATG2B,ATP13A3,ATP13A4,ATP2A3,ATP6V1E1,ATXN7,BACH2,BAK1,BCKDHB,BDP1,BIRC5,BPI,BRSK2,BTBD7,BTD,C1QC,C2CD2L,C4BPA,C5,C7,CACNA1B,CAMSAP1,CARD10,CASP8,CBL,CCDC186,CCDC88C,CCR6,CCR7,CD151,CD28,CD36,CDK18,CDK5RAP1,CEMIP,CEP170B…	298
Carbohydrate Metabolism,Lipid Metabolism,Molecular Transport,Small Molecule Biochemistry	Concentration of phosphatidylcholine	2.05e-05			ABCB4,ACACA,AGMO,ANXA5,CHKA,HTT,INSIG1,SCD	8
Neurological Disease	Tremor	0.000225			ABCA5,ACHE,ADRA2B,BTD,CA9,CNTN2,DICER1,GRIK1,GRIN3B,HTT,MPZ,SCARB2,SMPD1	13
Organismal Functions	Energy homeostasis	6.88e-05			ACSS1,ADORA1,CD36,DICER1,FAAH,FABP4,FGF19,Foxp2,FXN,G6PC3,HTT,LPIN1,LPL,NPY,NRF1,PLIN3,SCD,VEGFA	18
Lipid Metabolism,Small Molecule Biochemistry	Synthesis of fatty acid	0.000554			ACACA,ACSS1,AREG,ASAH1,C5,CD36,CYP1B1,DECR2,DEGS1,EPHX2,EREG,ESR2,FAAH,FGF19,INSIG1,LPL,MYO5A,OXSM,RGN,SCD,VEGFA,VIM	22
Dermatological Diseases and Conditions,Inflammatory Disease,Inflammatory Response,Organismal Injury and Abnormalities	Dermatitis	6.08e-05			ACKR4,AHCY,AKR1D1,ANXA5,AREG,CASP8,CCL20,CCR7,CPNE7,CYP51A1,EREG,FABP4,GOLGA1,GPX8,HCK,IDI1,KRT15,LPL,NAV3,PLCG2,PLIN1,PROM1,RIPK4,SCARA5,SMPD1,TNFAIP3,TNFRSF8,VEGFA,VEGFC	29
Carbohydrate Metabolism,Molecular Transport,Small Molecule Biochemistry	Uptake of D-glucose	0.000116			ACHE,CBL,CD28,CD36,CRAT,FABP3,FGF19,GCK,LPL,MYO5A,NPY,PIK3C2A,PLAT,PLD1,RALGAPB,SCD,SLC2A2,SLC5A1	18
Hematological System Development and Function,Inflammatory Response,Tissue Morphology	Quantity of phagocytes	0.000113			BACH2,BATF3,BID,C5,CASP8,CCL20,CCR6,CCR7,CD36,CFH,CHIA,CSHL1,DICER1,DUSP3,EPAS1,EPHX2,ESR2,FZD9,G6PC3,HCK,KMT2E,MFAP5,MMP13,MPZ,NPY,PLAT,TEK,TNFAIP3,VEGFA,ZC3H12C	30
Neurological Disease	Neurological signs	0.000632			ACHE,ADRA1B,ADRA2B,AHCY,C7,CACNA1B,CASP8,CD36,COMT,CYCS,CYP51A1,DAAM2,DICER1,EPHX2,FDFT1,GABRB2,GRIN3B,HTT,KCNIP2,KSR1,LAMP2,LDHA,LPL,LY6E,MAOB,MAP2,MYO5A,NPY,NRF1,PLA2G2E,PLK2,SCARB2,SCD,SCN9A,SLC1A6,SSR3,SYNJ1,TMEM94,TSPO,ZMYND8	40
Cancer,Organismal Injury and Abnormalities	Melanoma	2.04e-13			AACS,ABCA5,ABCB4,ABCC4,ABHD12B,ACHE,ACKR4,ADAM19,ADORA1,ADRA1B,AFF1,AFF4,AGMAT,AGMO,AKAP9,AKR1A1,AKR1D1,ALG1,AMN,ANKRD33B,ANXA5,AQP9,AREG,ARFGEF2,ARHGEF12,ARID1A,ARSI,ART1,ASAH1,ASH1L,ASXL3,ATAD2B,ATG2B,ATP13A3,ATP13A4,ATP2A3,ATP6V1E1,ATXN7,BACH2,BCKDHB,BDP1,BIRC5,BPI,BRSK2,BTBD7,BTD,C1QC,C2CD2L,C4BPA,C5,C7,CACNA1B,CAMSAP1,CARD10,CASP8,CBL,CCDC186,CCDC88C,CCR6,CCR7,CD28,CD36,CDK13,CDK18,CDK5RAP1,…	324
Organismal Development	Mass of organism	6.62e-05			ADRA2B,CD36,COMT,CRAT,CSHL1,DGAT2,DICER1,FABP4,FGF19,FXN,GCK,Gulo,HTT,KLF4,LAMP2,LPIN1,LPL,MAOB,NIPBL,NPY,PIP4K2B,PLIN1,PLK2,SCD,SIN3B,UNC5C	26

## Sheet: Table S5 = Table 3 sorted
Categories	Diseases or Functions Annotation	p-value	Predicted Activation State	Activation z-score			Categories	Diseases or Functions Annotation	p-value	Predicted Activation State	Activation z-score
Cancer,Gastrointestinal Disease,Organismal Injury and Abnormalities	Gastrointestinal tract cancer	4.89e-21	Decreased	-1.452			Amino Acid Metabolism	Quantity of amino acids	3.33e-07	Increased	1.187
Cancer,Gastrointestinal Disease,Organismal Injury and Abnormalities	Malignant neoplasm of large intestine	2.27e-20	Decreased	-1.452			Carbohydrate Metabolism,Lipid Metabolism,Small Molecule Biochemistry	Synthesis of phosphatidic acid	0.00025	Increased	1.432
Cancer,Gastrointestinal Disease,Organismal Injury and Abnormalities	Colorectal cancer	2.14e-12	Decreased	-1.452			Cardiovascular Disease,Hematological Disease,Organismal Injury and Abnormalities	Thrombus	0.000234	Increased	1.398
Cancer,Gastrointestinal Disease,Organismal Injury and Abnormalities	Digestive system cancer	8.08e-20	Decreased	-1.37			Cardiovascular Disease,Organismal Injury and Abnormalities	Failure of heart	5.64e-05	Increased	1.132
Cancer,Gastrointestinal Disease,Organismal Injury and Abnormalities	Development of digestive organ tumor	6.85e-17	Decreased	-1.02			Cardiovascular System Development and Function,Organ Development	Fractional shortening of heart	0.000512	Increased	1.698
Cancer,Hematological Disease,Immunological Disease,Organismal Injury and Abnormalities	Neoplasia of leukocytes	0.000523	Decreased	-1.37			Cardiovascular System Development and Function,Tissue Morphology	Permeability of vasculature	0.000358	Increased	1.486
Cancer,Hematological Disease,Organismal Injury and Abnormalities	Hematopoietic neoplasm	2.98e-06	Decreased	-1.918			Cell Death and Survival	Cell survival	7.97e-05	Increased	1.201
Cancer,Hematological Disease,Organismal Injury and Abnormalities	Neoplasia of blood cells	2.51e-06	Decreased	-1.526			Cell Morphology,Cellular Assembly and Organization,Cellular Function and Maintenance	Formation of filopodia	0.000267	Increased	1.318
Cancer,Hematological Disease,Organismal Injury and Abnormalities	Myeloid or lymphoid neoplasm	6.79e-06	Decreased	-1.411			Cellular Function and Maintenance	Cellular homeostasis	8.31e-06	Increased	1.783
Cancer,Hematological Disease,Organismal Injury and Abnormalities	Hematologic cancer	5.06e-06	Decreased	-1.09			Cellular Movement	Cell movement	9.78e-07	Increased	1.283
Cancer,Organismal Injury and Abnormalities	Lymphohematopoietic neoplasia	2.52e-06	Decreased	-1.976			Cellular Movement	Migration of cells	3.33e-06	Increased	1.13
Cancer,Organismal Injury and Abnormalities	Breast or colorectal cancer	2.25e-14	Decreased	-1.97			Connective Tissue Disorders,Inflammatory Disease,Inflammatory Response,Organismal Injury and Abnormalities,Skeletal and Muscular Disorders	Inflammation of joint	6.14e-07	Increased	1.115
Cancer,Organismal Injury and Abnormalities	Pelvic tumor	1.2e-11	Decreased	-1.96			Connective Tissue Disorders,Inflammatory Disease,Organismal Injury and Abnormalities,Skeletal and Muscular Disorders	Rheumatic Disease	9.7e-06	Increased	1.115
Cancer,Organismal Injury and Abnormalities	Malignant solid tumor	1.01e-25	Decreased	-1.816			Connective Tissue Disorders,Organismal Injury and Abnormalities,Skeletal and Muscular Disorders,Tissue Morphology	Damage of bone	5.45e-05	Increased	1.501
Cancer,Organismal Injury and Abnormalities	Lymphohematopoietic cancer	4.44e-06	Decreased	-1.461			Connective Tissue Disorders,Organismal Injury and Abnormalities,Tissue Morphology	Deterioration of connective tissue	5.02e-05	Increased	1.132
Cancer,Organismal Injury and Abnormalities	Frequency of tumor	7.1e-21	Decreased	-1.443			Digestive System Development and Function,Organ Morphology,Tissue Morphology	Quantity of goblet cells	0.000573	Increased	1.969
Cancer,Organismal Injury and Abnormalities	Malignant genitourinary solid tumor	2.29e-15	Decreased	-1.432			Embryonic Development,Organismal Development	Development of body trunk	2.53e-05	Increased	1.589
Cancer,Organismal Injury and Abnormalities	Development of malignant tumor	1.94e-19	Decreased	-1.412			Embryonic Development,Organismal Development	Development of abdomen	0.000476	Increased	1.153
Cancer,Organismal Injury and Abnormalities	Lymphoreticular neoplasm	4.18e-06	Decreased	-1.411			Endocrine System Development and Function,Molecular Transport,Small Molecule Biochemistry	Quantity of glucagon	0.000648	Increased	1.455
Cancer,Organismal Injury and Abnormalities	Abdominal cancer	4.2e-20	Decreased	-1.3			Hematological System Development and Function,Tissue Morphology	Quantity of leukocytes	3.64e-06	Increased	1.97
Cancer,Organismal Injury and Abnormalities	Development of carcinoma	3.08e-20	Decreased	-1.29			Hematological System Development and Function,Tissue Morphology	Quantity of blood cells	4.82e-06	Increased	1.623
Cancer,Organismal Injury and Abnormalities	Incidence of tumor	2.72e-20	Decreased	-1.241			Hematological System Development and Function,Tissue Morphology	Quantity of antigen presenting cells	0.000432	Increased	1.442
Cancer,Organismal Injury and Abnormalities	Cancer of cells	9.61e-08	Decreased	-1.224			Hereditary Disorder,Neurological Disease,Organismal Injury and Abnormalities	Familial encephalopathy	1.97e-07	Increased	1.247
Cancer,Organismal Injury and Abnormalities	Abdominal neoplasm	7.75e-22	Decreased	-1.208			Infectious Diseases	Infection by RNA virus	9.15e-05	Increased	2.201
Cancer,Organismal Injury and Abnormalities	Neoplasia of cells	8.85e-10	Decreased	-1.152			Infectious Diseases	Infection by Retroviridae	0.000272	Increased	2.194
Cancer,Organismal Injury and Abnormalities	Connective or soft tissue tumor	4.94e-07	Decreased	-1.131			Infectious Diseases	HIV infection	0.000426	Increased	2.051
Carbohydrate Metabolism	Quantity of monosaccharide	4.45e-05	Decreased	-2.58			Infectious Diseases	Viral Infection	1.56e-05	Increased	1.679
Carbohydrate Metabolism	Utilization of carbohydrate	0.000453	Decreased	-1.98			Infectious Diseases	Replication of Retroviridae	0.000505	Increased	1.286
Carbohydrate Metabolism	Metabolism of carbohydrate	4.15e-10	Decreased	-1.549			Lipid Metabolism,Molecular Transport,Small Molecule Biochemistry	Concentration of lipid	2.41e-10	Increased	1.633
Carbohydrate Metabolism	Synthesis of carbohydrate	2.34e-08	Decreased	-1.428			Lipid Metabolism,Molecular Transport,Small Molecule Biochemistry	Concentration of fatty acid	1.8e-06	Increased	1.476
Carbohydrate Metabolism	Quantity of carbohydrate	4.62e-10	Decreased	-1.243			Lipid Metabolism,Molecular Transport,Small Molecule Biochemistry	Concentration of phospholipid	5.22e-07	Increased	1.416
Carbohydrate Metabolism,Molecular Transport,Small Molecule Biochemistry	Concentration of D-glucose	0.000182	Decreased	-2.217			Lipid Metabolism,Small Molecule Biochemistry	Metabolism of phospholipid	5.02e-05	Increased	2.168
Carbohydrate Metabolism,Small Molecule Biochemistry	Synthesis of D-glucose	0.000247	Decreased	-2.613			Lipid Metabolism,Small Molecule Biochemistry	Synthesis of phospholipid	0.000613	Increased	1.715
Cardiovascular Disease,Developmental Disorder	Congenital anomaly of cardiovascular system	0.00024	Decreased	-1.532			Lymphoid Tissue Structure and Development,Tissue Morphology	Quantity of lymphatic system cells	0.00039	Increased	2.14
Cardiovascular Disease,Developmental Disorder,Hereditary Disorder,Organismal Injury and Abnormalities	Familial congenital heart disease	1.35e-05	Decreased	-1.109			Metabolic Disease,Organismal Injury and Abnormalities	Abnormal metabolism	8.83e-06	Increased	1.602
Cardiovascular Disease,Developmental Disorder,Organismal Injury and Abnormalities	Congenital heart disease	0.000137	Decreased	-1.522			Molecular Transport	Release of metal	0.000483	Increased	1.681
Cardiovascular Disease,Developmental Disorder,Organismal Injury and Abnormalities	Conotruncal heart malformations	0.000335	Decreased	-1.342			Neurological Disease,Organismal Injury and Abnormalities	Seizures	7.32e-05	Increased	2.235
Cardiovascular Disease,Developmental Disorder,Organismal Injury and Abnormalities	Atrial or ventricular septal defect	0.000154	Decreased	-1.044			Nutritional Disease	Weight loss	7.26e-05	Increased	2.499
Cardiovascular Disease,Developmental Disorder,Organismal Injury and Abnormalities	Ventricular septal defect	0.000358	Decreased	-1.041			Organ Morphology	Quantity of secretory structure	0.000198	Increased	1.573
Cardiovascular Disease,Hereditary Disorder,Organismal Injury and Abnormalities	Familial heart disease	3.66e-05	Decreased	-1.109			Organismal Development	Development of genitourinary system	0.000671	Increased	1.368
Cardiovascular Disease,Organismal Injury and Abnormalities	Abnormality of heart ventricle	0.000117	Decreased	-1.109			Organismal Injury and Abnormalities	Blood clot	0.000144	Increased	1.084
Cell Death and Survival	Cell death of connective tissue cells	0.0003	Decreased	-1.32			Organismal Injury and Abnormalities,Renal and Urological Disease	Urination disorder	7.89e-05	Increased	1.576
Cell Death and Survival	Cellular degradation	0.000497	Decreased	-1.144			Respiratory Disease	Lower respiratory tract disorder	4.81e-06	Increased	1.516
Cell Death and Survival,Organismal Injury and Abnormalities	Cell death of endothelial cells	0.000123	Decreased	-1.81			Tissue Morphology	Quantity of cells	7.12e-07	Increased	1.106
Cell Death and Survival,Organismal Injury and Abnormalities	Apoptosis of endothelial cells	0.00011	Decreased	-1.501
Cell Death and Survival,Organismal Injury and Abnormalities	Cell death of neuroepithelial cells	0.000453	Decreased	-1.119
Cellular Assembly and Organization	Quantity of lipid droplets	0.00016	Decreased	-1.463
Connective Tissue Development and Function,Tissue Morphology	Quantity of connective tissue	4.52e-05	Decreased	-1.06
Dermatological Diseases and Conditions,Organismal Injury and Abnormalities	Blister	0.000235	Decreased	-1.432
Developmental Disorder	Midline defect	2.39e-06	Decreased	-2.246
Developmental Disorder	Thoracic hypoplasia	4.65e-05	Decreased	-2.233
Developmental Disorder	Hypoplasia of organ	0.000651	Decreased	-1.69
Developmental Disorder	Aplasia or hypoplasia	0.000103	Decreased	-1.316
Developmental Disorder	Hypoplasia	0.000123	Decreased	-1.316
Developmental Disorder	Dysgenesis	5.36e-05	Decreased	-1.277
Developmental Disorder,Hereditary Disorder,Organismal Injury and Abnormalities	Familial midline defect	8.91e-06	Decreased	-1.342
Developmental Disorder,Immunological Disease,Organismal Injury and Abnormalities	Hypoplasia of lymphoid organ	5.23e-05	Decreased	-3.225
Developmental Disorder,Immunological Disease,Organismal Injury and Abnormalities	Hypoplasia of thymus gland	5.14e-05	Decreased	-2.72
Developmental Disorder,Ophthalmic Disease,Organismal Injury and Abnormalities	Congenital anomaly of eye	0.000254	Decreased	-1.948
Developmental Disorder,Organismal Injury and Abnormalities	Hypoplasia of lymphatic system	1.98e-05	Decreased	-2.718
Inflammatory Response	Inflammatory response	0.000255	Decreased	-1.446
Inflammatory Response	Inflammation of body cavity	0.000332	Decreased	-1.087
Lipid Metabolism,Molecular Transport,Small Molecule Biochemistry	Accumulation of triacylglycerol	7.04e-05	Decreased	-1.217
Lipid Metabolism,Molecular Transport,Small Molecule Biochemistry	Concentration of long chain fatty acid	0.000648	Decreased	-1.105
Lipid Metabolism,Small Molecule Biochemistry	Metabolism of triacylglycerol	1.34e-06	Decreased	-2.202
Lipid Metabolism,Small Molecule Biochemistry	Synthesis of triacylglycerol	0.000433	Decreased	-2.184
Lipid Metabolism,Small Molecule Biochemistry	Cleavage of fatty acid	0.000109	Decreased	-2.166
Lipid Metabolism,Small Molecule Biochemistry	Lipolysis	0.00051	Decreased	-1.975
Lipid Metabolism,Small Molecule Biochemistry	Hydrolysis of fatty acid	0.000194	Decreased	-1.922
Lipid Metabolism,Small Molecule Biochemistry	Hydrolysis of lipid	0.000219	Decreased	-1.856
Lipid Metabolism,Small Molecule Biochemistry	Catabolism of lipid	1.19e-07	Decreased	-1.648
Lipid Metabolism,Small Molecule Biochemistry	Metabolism of sphingolipid	0.000124	Decreased	-1.549
Lipid Metabolism,Small Molecule Biochemistry	Synthesis of sphingolipid	0.000509	Decreased	-1.547
Lipid Metabolism,Small Molecule Biochemistry	Storage of lipid	6.82e-06	Decreased	-1.322
Lipid Metabolism,Small Molecule Biochemistry	Hydrolysis of ceramide	0.000201	Decreased	-1.279
Lipid Metabolism,Small Molecule Biochemistry,Vitamin and Mineral Metabolism	Steroid metabolism	0.000365	Decreased	-1.039
Nutritional Disease	Weight gain	6.7e-06	Decreased	-2.007
Nutritional Disease	Obesity	4.02e-06	Decreased	-1.131
Organismal Survival	Perinatal death	1.96e-07	Decreased	-2.13
Organismal Survival	Neonatal death	4.65e-06	Decreased	-1.009
Skeletal and Muscular System Development and Function	Quantity of striated muscle	0.000365	Decreased	-1.309
Small Molecule Biochemistry	Metabolism of phenol derivative	0.000288	Decreased	-1.124
